# Supplementary material for: Discovery of human ACE2 variants with altered recognition by the SARS-CoV-2 spike protein
Source: PLoS One. 2021 May 12;16(5):e0251585. doi: 10.1371/journal.pone.0251585 (PMC8115845; doi:10.1371/journal.pone.0251585)
Supplement: S1 Table — (CSV) [file pone.0251585.s007.csv]

	mutation	Mutation effect (regression coefficient)	p-value	binding category	human_allele_freq	AMR_allele_freq	AFR_allele_freq	EUR_allele_freq	EAS_allele_freq	SAS_allele_freq
0	S19A	0.8521317796533391	0.0168978187740809	increased	0.0	0.0	0.0	0.0	0.0	0.0
1	S19C	0.18222421596031402	0.6329680441322011	WT_like	0.0	0.0	0.0	0.0	0.0	0.0
2	S19F	-0.41623543246667205	0.0062658098159518606	decreased	0.0	0.0	0.0	0.0	0.0	0.0
3	S19P	-0.23922077523749802	0.207029601528994	WT_like	0.0004291803945232709	0.0	0.0026329962300281253	0.0	0.0	0.0
4	S19T	-0.30262218040809	0.0584819728773358	WT_like	0.0	0.0	0.0	0.0	0.0	0.0
5	S19Y	0.00328985078391381	0.9828784440326451	WT_like	0.0	0.0	0.0	0.0	0.0	0.0
6	T20A	0.24874221457848197	0.0575547959330049	WT_like	0.0	0.0	0.0	0.0	0.0	0.0
7	T20I	-1.11551449264103	3.58325792901974e-18	decreased	0.0	0.0	0.0	0.0	0.0	0.0
8	T20N	-0.0831940844272994	0.7346650804438929	WT_like	0.0	0.0	0.0	0.0	0.0	0.0
9	T20S	-0.0422668423860362	0.741143387419332	WT_like	0.0	0.0	0.0	0.0	0.0	0.0
10	I21F	-0.9973264867171929	9.08522589846101e-10	decreased	0.0	0.0	0.0	0.0	0.0	0.0
11	I21M	0.379356558608317	0.22108454301112399	WT_like	0.0	0.0	0.0	0.0	0.0	0.0
12	I21N	-1.7333352970048501	8.98155241581169e-16	decreased	0.0	0.0	0.0	0.0	0.0	0.0
13	I21T	-0.36377520715823	0.0161502559263776	decreased	5.462540627645918e-06	3.660054168801698e-05	0.0	0.0	0.0	0.0
14	I21V	-1.13794815223396	1.4284992469171998e-10	decreased	1.0926991307578415e-05	0.0	0.0	1.9006348120272173e-05	0.0	0.0
15	E22A	-0.30205855005372806	0.385814120800677	WT_like	0.0	0.0	0.0	0.0	0.0	0.0
16	E22D	-0.6928747939965729	6.0622438755497e-07	decreased	0.0	0.0	0.0	0.0	0.0	0.0
17	E22G	-0.414986622883123	0.00872784497540798	decreased	0.0	0.0	0.0	0.0	0.0	0.0
18	E22K	-1.2397482236783701	2.8102300960170398e-14	decreased	0.0	0.0	0.0	0.0	0.0	0.0
19	E22Q	0.0891435614907057	0.842675383478975	WT_like	0.0	0.0	0.0	0.0	0.0	0.0
20	E22V	-1.25755660508051	3.42886493201188e-13	decreased	0.0	0.0	0.0	0.0	0.0	0.0
21	E22*	-1.87891771034711	5.12076490960472e-11	decreased	0.0	0.0	0.0	0.0	0.0	0.0
22	E23A	-0.358957037100332	0.205717399732264	WT_like	0.0	0.0	0.0	0.0	0.0	0.0
23	E23D	0.190323283369138	0.18152027305176002	WT_like	0.0	0.0	0.0	0.0	0.0	0.0
24	E23G	0.0205113981468859	0.90402032608724	WT_like	0.0	0.0	0.0	0.0	0.0	0.0
25	E23K	-0.565152536778109	0.000245247136078732	decreased	6.931015601716119e-06	0.0	0.0	1.2180638874508969e-05	0.0	0.0
26	E23V	-0.9889052092677729	8.68521774570703e-08	decreased	0.0	0.0	0.0	0.0	0.0	0.0
27	E23*	-1.59338471302347	3.98811383636899e-06	decreased	0.0	0.0	0.0	0.0	0.0	0.0
28	Q24E	-0.382486636858417	0.24715909070585798	WT_like	0.0	0.0	0.0	0.0	0.0	0.0
29	Q24H	-2.0282428499961203	5.304985271974779e-23	decreased	0.0	0.0	0.0	0.0	0.0	0.0
30	Q24L	-0.152991567600245	0.637649901253308	WT_like	0.0	0.0	0.0	0.0	0.0	0.0
31	Q24P	0.572981705950103	0.0651418523902718	WT_like	0.0	0.0	0.0	0.0	0.0	0.0
32	Q24R	-1.21080055289126	8.74260698906667e-08	decreased	0.0	0.0	0.0	0.0	0.0	0.0
33	Q24*	-0.776100233338595	6.418730094287e-13	decreased	0.0	0.0	0.0	0.0	0.0	0.0
34	A25G	-0.5125687828964249	0.128413014483872	WT_like	0.0	0.0	0.0	0.0	0.0	0.0
35	A25S	0.23915815230676502	0.16313864855203	WT_like	0.0	0.0	0.0	0.0	0.0	0.0
36	A25T	-0.34218490064481	0.000383323596921431	decreased	0.0	0.0	0.0	0.0	0.0	0.0
37	A25V	0.669761707554878	3.7335112655425103e-13	increased	0.0	0.0	0.0	0.0	0.0	0.0
38	K26E	0.265086854386017	0.0222864664827885	increased	5.4547636450912585e-06	0.0	0.0	9.490997788597516e-06	0.0	0.0
39	K26M	0.281526858446929	0.0191686828497876	increased	0.0	0.0	0.0	0.0	0.0	0.0
40	K26N	-0.132306344967997	0.564112953599636	WT_like	0.0	0.0	0.0	0.0	0.0	0.0
41	K26R	0.23628581191932102	0.0918931200544742	WT_like	0.004089301858685825	0.0038833391360239963	0.0011142504675872497	0.005708153783056447	5.85308750365818e-05	0.0014098886674121251
42	K26T	-0.343662982567707	0.40547649861478097	WT_like	0.0	0.0	0.0	0.0	0.0	0.0
43	T27A	0.16855426047235902	0.207851726730644	WT_like	1.0909943868338797e-05	7.303268212525105e-05	0.0	0.0	0.0	0.0
44	T27I	-0.743261025046141	6.36267699909319e-05	decreased	0.0	0.0	0.0	0.0	0.0	0.0
45	T27N	0.40650802910004297	0.108921486298796	WT_like	0.0	0.0	0.0	0.0	0.0	0.0
46	T27S	0.369484045516098	0.0102505105177594	increased	0.0	0.0	0.0	0.0	0.0	0.0
47	F28I	-2.1212263896617	2.00143723258112e-13	decreased	0.0	0.0	0.0	0.0	0.0	0.0
48	F28L	-1.07971699804176	4.13436093303871e-18	decreased	0.0	0.0	0.0	0.0	0.0	0.0
49	F28S	-1.5543513112604401	5.62971300511679e-13	decreased	0.0	0.0	0.0	0.0	0.0	0.0
50	F28V	-0.933112305637117	2.5104242378559198e-05	decreased	0.0	0.0	0.0	0.0	0.0	0.0
51	F28Y	-1.33985856895071	3.20334293325776e-09	decreased	0.0	0.0	0.0	0.0	0.0	0.0
52	L29I	-2.2033237968914703	3.21606170511209e-18	decreased	0.0	0.0	0.0	0.0	0.0	0.0
53	L29P	-1.45256122302468	1.00880735515108e-12	decreased	0.0	0.0	0.0	0.0	0.0	0.0
54	L29Q	-0.44046953261073296	0.007094157889252991	decreased	0.0	0.0	0.0	0.0	0.0	0.0
55	L29R	-0.56596261870951	0.0993079508284221	WT_like	0.0	0.0	0.0	0.0	0.0	0.0
56	D30A	-0.340145353224878	0.36581233337565205	WT_like	0.0	0.0	0.0	0.0	0.0	0.0
57	D30E	-0.573743212659073	0.000937722928425308	decreased	0.0	0.0	0.0	0.0	0.0	0.0
58	D30G	-1.74843485750159	2.3724937061729396e-13	decreased	0.0	0.0	0.0	0.0	0.0	0.0
59	D30N	-1.75955887400924	2.26577177578552e-11	decreased	0.0	0.0	0.0	0.0	0.0	0.0
60	D30V	-0.5071947397088661	0.00144137857515913	decreased	0.0	0.0	0.0	0.0	0.0	0.0
61	D30Y	-1.7968958593428002	1.96463776288076e-09	decreased	0.0	0.0	0.0	0.0	0.0	0.0
62	K31E	-1.4990926109565201	8.027152427956371e-13	decreased	0.0	0.0	0.0	0.0	0.0	0.0
63	K31M	-0.0177645328168656	0.8722192579745841	WT_like	0.0	0.0	0.0	0.0	0.0	0.0
64	K31N	-1.6863014577500302	9.33733828537218e-15	decreased	0.0	0.0	0.0	0.0	0.0	0.0
65	K31R	-1.43148166587597	2.6759943406865503e-15	decreased	0.0	0.0	0.0	0.0	0.0	0.0
66	K31T	-1.07509152188455	4.05156463130288e-05	decreased	0.0	0.0	0.0	0.0	0.0	0.0
67	F32I	-0.5333783775773879	0.00236548518119979	decreased	0.0	0.0	0.0	0.0	0.0	0.0
68	F32L	-1.31018068735676	4.699579390571e-20	decreased	0.0	0.0	0.0	0.0	0.0	0.0
69	F32S	-1.5321558405051698	1.56566006359164e-14	decreased	0.0	0.0	0.0	0.0	0.0	0.0
70	F32V	-0.7444832384841241	0.00418404195229351	decreased	0.0	0.0	0.0	0.0	0.0	0.0
71	F32Y	-0.6738703367630021	0.000453491029482585	decreased	0.0	0.0	0.0	0.0	0.0	0.0
72	N33D	0.0250246136448294	0.8458781363614059	WT_like	0.0	0.0	0.0	0.0	0.0	0.0
73	N33H	0.34571939559614395	0.18152027305176002	WT_like	0.0	0.0	0.0	0.0	0.0	0.0
74	N33I	-0.48614118362549796	0.00156086987722362	decreased	0.0	0.0	0.0	0.0	0.0	0.0
75	N33K	-2.14297234401609	1.61034180148648e-14	decreased	0.0	0.0	0.0	0.0	0.0	0.0
76	N33S	-0.495295791900723	2.7942550449418096e-06	decreased	0.0	0.0	0.0	0.0	0.0	0.0
77	N33T	-0.8186908275559409	0.00580451628809225	decreased	0.0	0.0	0.0	0.0	0.0	0.0
78	N33Y	-2.38320268642	7.62357307450998e-14	decreased	0.0	0.0	0.0	0.0	0.0	0.0
79	H34L	-1.8970239870492398	1.0071447915239699e-13	decreased	0.0	0.0	0.0	0.0	0.0	0.0
80	H34N	-1.91582242666955	8.08223345194214e-09	decreased	0.0	0.0	0.0	0.0	0.0	0.0
81	H34P	-0.5101243055350739	0.0561450203811913	WT_like	0.0	0.0	0.0	0.0	0.0	0.0
82	H34Q	-1.2637987240968502	3.65369650111975e-14	decreased	0.0	0.0	0.0	0.0	0.0	0.0
83	H34R	-1.8790996967157	4.2025540393961695e-20	decreased	0.0	0.0	0.0	0.0	0.0	0.0
84	H34Y	-1.81098700318012	7.60173540947507e-18	decreased	0.0	0.0	0.0	0.0	0.0	0.0
85	E35A	0.11959339141719401	0.6281873070373051	WT_like	0.0	0.0	0.0	0.0	0.0	0.0
86	E35D	0.32481875005696004	0.0023577318843701	increased	0.0	0.0	0.0	0.0	0.0	0.0
87	E35G	-0.0708685439899248	0.615330893749739	WT_like	0.0	0.0	0.0	0.0	0.0	0.0
88	E35K	-1.20472523891581	5.0387795087043897e-08	decreased	1.6360007416536697e-05	0.0	0.0	9.48937664284833e-06	0.00014443561782335524	0.0
89	E35V	-0.00192610865544922	0.988863238673575	WT_like	0.0	0.0	0.0	0.0	0.0	0.0
90	E35*	-0.763705832576822	0.0073478056446287295	decreased	0.0	0.0	0.0	0.0	0.0	0.0
91	A36D	-1.37687483196229	5.456190356750711e-06	decreased	0.0	0.0	0.0	0.0	0.0	0.0
92	A36S	-0.43184166894238896	0.0280814417761486	decreased	0.0	0.0	0.0	0.0	0.0	0.0
93	A36T	-0.905407962081284	6.52517539709477e-17	decreased	0.0	0.0	0.0	0.0	0.0	0.0
94	A36V	-0.5706138171458771	8.92887655181575e-08	decreased	0.0	0.0	0.0	0.0	0.0	0.0
95	E37A	0.111483694889035	0.7129107020266551	WT_like	0.0	0.0	0.0	0.0	0.0	0.0
96	E37D	-1.6838410528303602	7.89220209235067e-19	decreased	0.0	0.0	0.0	0.0	0.0	0.0
97	E37G	-1.1307402171938998	1.31483635729814e-07	decreased	0.0	0.0	0.0	0.0	0.0	0.0
98	E37K	-0.8121972419436109	8.44468704020957e-09	decreased	4.5025777257479905e-05	0.0	0.00011920608745753283	4.494634530029777e-05	0.0	0.0
99	E37Q	-1.59946177666776	4.05059364112835e-06	decreased	0.0	0.0	0.0	0.0	0.0	0.0
100	E37V	-0.930291627980503	3.61401251783825e-05	decreased	0.0	0.0	0.0	0.0	0.0	0.0
101	E37*	-1.61107506435999	7.83962790780995e-11	decreased	0.0	0.0	0.0	0.0	0.0	0.0
102	D38E	-0.529390116731772	0.0053612916929055895	decreased	0.0	0.0	0.0	0.0	0.0	0.0
103	D38G	-1.4929938594600702	1.08775350049294e-09	decreased	0.0	0.0	0.0	0.0	0.0	0.0
104	D38N	-1.92169745827773	2.83096983517887e-12	decreased	0.0	0.0	0.0	0.0	0.0	0.0
105	D38V	-1.8379178595602301	2.19801974234306e-12	decreased	0.0	0.0	0.0	0.0	0.0	0.0
106	L39F	-0.7931324744160959	1.1196469927089e-07	decreased	0.0	0.0	0.0	0.0	0.0	0.0
107	L39I	-0.260622879015068	0.0119230696390382	decreased	0.0	0.0	0.0	0.0	0.0	0.0
108	L39S	-0.556609816243684	0.000274955713350768	decreased	0.0	0.0	0.0	0.0	0.0	0.0
109	L39V	0.440921568349582	0.00328572490290904	increased	0.0	0.0	0.0	0.0	0.0	0.0
110	L39*	-1.73326262409085	2.3681620761329997e-09	decreased	0.0	0.0	0.0	0.0	0.0	0.0
111	F40C	-0.147033579561444	0.48967424146182	WT_like	0.0	0.0	0.0	0.0	0.0	0.0
112	F40I	-0.38618771525525303	0.0038865526184732797	decreased	0.0	0.0	0.0	0.0	0.0	0.0
113	F40L	-0.48212626139015297	1.2242690755085601e-08	decreased	4.0522230242246956e-05	0.0002826148394530316	3.951944356623459e-05	0.0	0.0	0.0
114	F40S	-0.41499107926642703	0.0026921590733593103	decreased	0.0	0.0	0.0	0.0	0.0	0.0
115	F40V	-0.7109178535828471	0.00256233164516998	decreased	0.0	0.0	0.0	0.0	0.0	0.0
116	F40Y	-0.42655570681975297	0.009092502021757879	decreased	0.0	0.0	0.0	0.0	0.0	0.0
117	Y41C	-1.06437689559962	9.682536309631409e-10	decreased	0.0	0.0	0.0	0.0	0.0	0.0
118	Y41F	-1.15140180271187	6.00639655072556e-07	decreased	0.0	0.0	0.0	0.0	0.0	0.0
119	Y41H	-1.74366459363726	5.51491392595227e-16	decreased	0.0	0.0	0.0	0.0	0.0	0.0
120	Y41S	-0.889112249170365	0.00571276910929894	decreased	0.0	0.0	0.0	0.0	0.0	0.0
121	Y41*	-1.4729956186449	2.5023233290659302e-11	decreased	0.0	0.0	0.0	0.0	0.0	0.0
122	Q42E	-1.37601406885876	5.28666777224227e-05	decreased	0.0	0.0	0.0	0.0	0.0	0.0
123	Q42H	-0.0208038217630693	0.855932917543609	WT_like	0.0	0.0	0.0	0.0	0.0	0.0
124	Q42K	0.285884930466741	0.0816887751857559	WT_like	0.0	0.0	0.0	0.0	0.0	0.0
125	Q42L	0.18941216070084899	0.0467781369645257	increased	0.0	0.0	0.0	0.0	0.0	0.0
126	Q42P	-1.30537050007799	7.21893143234818e-05	decreased	0.0	0.0	0.0	0.0	0.0	0.0
127	Q42R	-0.214642497893942	0.0551669528224062	WT_like	0.0	0.0	0.0	0.0	0.0	0.0
128	Q42*	-1.45852527722124	2.10695572259258e-15	decreased	0.0	0.0	0.0	0.0	0.0	0.0
129	S43C	-0.616624979392925	0.0009357451187295859	decreased	0.0	0.0	0.0	0.0	0.0	0.0
130	S43G	-0.564249808575654	0.000398679725195398	decreased	0.0	0.0	0.0	0.0	0.0	0.0
131	S43I	-0.765520438070865	3.46708527949746e-05	decreased	0.0	0.0	0.0	0.0	0.0	0.0
132	S43N	-0.0602782728763421	0.475902746572524	WT_like	0.0	0.0	0.0	0.0	0.0	0.0
133	S43R	-0.0426826778034695	0.7832597483002651	WT_like	5.461854408808879e-06	0.0	0.0	0.0	0.0	5.2664840952180324e-05
134	S43T	-0.22355364802809902	0.26253999433896197	WT_like	0.0	0.0	0.0	0.0	0.0	0.0
135	S44A	-0.122462605858404	0.733009581235171	WT_like	0.0	0.0	0.0	0.0	0.0	0.0
136	S44L	-0.6886993762414511	1.6915438817420402e-05	decreased	0.0	0.0	0.0	0.0	0.0	0.0
137	S44P	-1.5974403805355502	2.4166173818262498e-20	decreased	0.0	0.0	0.0	0.0	0.0	0.0
138	S44T	-0.354732721945037	0.00883559231801886	decreased	0.0	0.0	0.0	0.0	0.0	0.0
139	S44*	-0.651807621401619	0.00135607549499376	decreased	0.0	0.0	0.0	0.0	0.0	0.0
140	L45I	-0.0780832180081642	0.571212214197537	WT_like	0.0	0.0	0.0	0.0	0.0	0.0
141	L45P	-1.69275557075093	1.4117738949982503e-17	decreased	0.0	0.0	0.0	0.0	0.0	0.0
142	L45Q	-0.643273627348264	0.000402014386096392	decreased	0.0	0.0	0.0	0.0	0.0	0.0
143	L45V	-0.0769452497109448	0.690836619812765	WT_like	0.0	0.0	0.0	0.0	0.0	0.0
144	A46E	0.24153195054610396	0.272789429003131	WT_like	0.0	0.0	0.0	0.0	0.0	0.0
145	A46G	-0.810733136083168	0.0121171463199286	decreased	0.0	0.0	0.0	0.0	0.0	0.0
146	A46P	-1.02871933861272	0.000117127951194228	decreased	0.0	0.0	0.0	0.0	0.0	0.0
147	A46S	-0.29962280455051	0.037753129833446	decreased	0.0	0.0	0.0	0.0	0.0	0.0
148	A46T	-0.560611927570494	2.35258352735302e-11	decreased	0.0	0.0	0.0	0.0	0.0	0.0
149	A46V	-1.22456646366414	3.27409089985829e-22	decreased	0.0	0.0	0.0	0.0	0.0	0.0
150	S47C	-1.3238514266183201	1.0358087932842599e-19	decreased	0.0	0.0	0.0	0.0	0.0	0.0
151	S47G	-0.0483424600980501	0.7013027368021371	WT_like	0.0	0.0	0.0	0.0	0.0	0.0
152	S47I	-0.890061613380146	9.13343255222159e-07	decreased	0.0	0.0	0.0	0.0	0.0	0.0
153	S47N	0.0800435580553093	0.28306861419394	WT_like	0.0	0.0	0.0	0.0	0.0	0.0
154	S47R	-0.032020601771287995	0.7789798129016959	WT_like	0.0	0.0	0.0	0.0	0.0	0.0
155	S47T	-1.14336454895374	9.25024755232369e-06	decreased	0.0	0.0	0.0	0.0	0.0	0.0
156	W48C	-0.7594982222795859	3.55506147511576e-07	decreased	0.0	0.0	0.0	0.0	0.0	0.0
157	W48G	-0.485713923935248	0.14561086515842	WT_like	0.0	0.0	0.0	0.0	0.0	0.0
158	W48L	-0.34564674092102504	0.14268327297278602	WT_like	0.0	0.0	0.0	0.0	0.0	0.0
159	W48R	-1.25647622877853	6.37856441099369e-24	decreased	0.0	0.0	0.0	0.0	0.0	0.0
160	W48S	-0.41481682994286107	0.31462447062039195	WT_like	0.0	0.0	0.0	0.0	0.0	0.0
161	W48*	-1.71686414883502	4.24912624375348e-38	decreased	0.0	0.0	0.0	0.0	0.0	0.0
162	N49D	-0.915406239216006	3.13994148638232e-08	decreased	0.0	0.0	0.0	0.0	0.0	0.0
163	N49H	-0.8486466847071941	0.00822949569434316	decreased	0.0	0.0	0.0	0.0	0.0	0.0
164	N49I	-0.623800618396152	6.19613299514263e-07	decreased	0.0	0.0	0.0	0.0	0.0	0.0
165	N49K	-0.211152672382695	0.0766248369072806	WT_like	0.0	0.0	0.0	0.0	0.0	0.0
166	N49S	-0.0941958802773084	0.429409946503369	WT_like	0.0	0.0	0.0	0.0	0.0	0.0
167	N49T	0.57077228064221	0.0379420615628027	increased	0.0	0.0	0.0	0.0	0.0	0.0
168	N49Y	-0.222722810278255	0.0927639262899647	WT_like	0.0	0.0	0.0	0.0	0.0	0.0
169	Y50C	-0.680704260267328	0.00022246397744690299	decreased	0.0	0.0	0.0	0.0	0.0	0.0
170	Y50D	-0.205398740944786	0.624007665714417	WT_like	0.0	0.0	0.0	0.0	0.0	0.0
171	Y50F	-0.911761873050859	2.2133330021135898e-11	decreased	5.481704810195971e-06	0.0	0.0	9.532524975215435e-06	0.0	0.0
172	Y50H	-0.553574420438817	0.000276128377136658	decreased	0.0	0.0	0.0	0.0	0.0	0.0
173	Y50N	-0.82552729764531	0.00019417579781503202	decreased	0.0	0.0	0.0	0.0	0.0	0.0
174	Y50S	-0.420002662316449	0.258808903150004	WT_like	0.0	0.0	0.0	0.0	0.0	0.0
175	Y50*	-1.6652424587207901	5.71557390122343e-15	decreased	0.0	0.0	0.0	0.0	0.0	0.0
176	N51D	-0.520302780925604	0.000453491029482585	decreased	5.485012204152154e-06	0.0	0.0	0.0	0.0	5.3265153936294876e-05
177	N51H	-1.1505932349466002	0.00299884859883357	decreased	0.0	0.0	0.0	0.0	0.0	0.0
178	N51I	-1.4337041499607	1.25220720113341e-23	decreased	0.0	0.0	0.0	0.0	0.0	0.0
179	N51K	-0.950220808276818	1.65398196201178e-06	decreased	0.0	0.0	0.0	0.0	0.0	0.0
180	N51S	-0.5014547926320491	9.93629993580608e-06	decreased	5.487811570501915e-06	0.0	0.0	9.544899205864386e-06	0.0	0.0
181	N51T	-0.24090159337214	0.332350742175416	WT_like	0.0	0.0	0.0	0.0	0.0	0.0
182	T52A	-0.685826766856344	2.5958185181202803e-07	decreased	0.0	0.0	0.0	0.0	0.0	0.0
183	T52I	-0.576623630252587	4.57593270734867e-08	decreased	0.0	0.0	0.0	0.0	0.0	0.0
184	T52N	-0.7803208349539609	0.000227185725183841	decreased	0.0	0.0	0.0	0.0	0.0	0.0
185	T52P	-0.972667909349154	0.0038287406749496398	decreased	0.0	0.0	0.0	0.0	0.0	0.0
186	T52S	-0.680175503640669	2.1249255764626897e-09	decreased	0.0	0.0	0.0	0.0	0.0	0.0
187	N53D	0.24803585411499102	0.0225679488474986	increased	0.0	0.0	0.0	0.0	0.0	0.0
188	N53H	0.0429888430986174	0.893259279981515	WT_like	0.0	0.0	0.0	0.0	0.0	0.0
189	N53I	-0.9529105163543421	1.06521450786312e-09	decreased	0.0	0.0	0.0	0.0	0.0	0.0
190	N53K	-1.3709650239236102	7.854534207640209e-07	decreased	0.0	0.0	0.0	0.0	0.0	0.0
191	N53S	-2.0312398091491004	7.079100212263509e-23	decreased	0.0	0.0	0.0	0.0	0.0	0.0
192	N53T	-0.35948862296711	0.0853379239609144	WT_like	0.0	0.0	0.0	0.0	0.0	0.0
193	I54K	0.21892599116081599	0.0615270688463598	WT_like	0.0	0.0	0.0	0.0	0.0	0.0
194	I54L	-0.6175455527442371	1.18736959919225e-06	decreased	0.0	0.0	0.0	0.0	0.0	0.0
195	I54M	-0.6769180804794329	1.3610413411890301e-05	decreased	0.0	0.0	0.0	0.0	0.0	0.0
196	I54T	-0.305651877267928	0.0454262901657158	decreased	0.0	0.0	0.0	0.0	0.0	0.0
197	I54V	-0.501467829996995	0.000126315741849809	decreased	0.0	0.0	0.0	0.0	0.0	0.0
198	T55A	-0.835545775156928	2.4579318592276803e-08	decreased	5.523122552566319e-06	0.0	0.0	9.605594298119224e-06	0.0	0.0
199	T55I	-1.0363680009963199	2.42399273178674e-13	decreased	0.0	0.0	0.0	0.0	0.0	0.0
200	T55K	0.45396824079090903	0.0397282001195105	increased	0.0	0.0	0.0	0.0	0.0	0.0
201	T55P	-0.630314766098386	0.0703494366080485	WT_like	0.0	0.0	0.0	0.0	0.0	0.0
202	T55R	-1.01010633474933	9.42523553872636e-06	decreased	0.0	0.0	0.0	0.0	0.0	0.0
203	T55S	-0.3356191721070901	0.00927462508338112	decreased	0.0	0.0	0.0	0.0	0.0	0.0
204	E56A	-0.167857858230518	0.37109964280509206	WT_like	0.0	0.0	0.0	0.0	0.0	0.0
205	E56D	-0.7308323471954471	1.7608786956095e-10	decreased	0.0	0.0	0.0	0.0	0.0	0.0
206	E56G	-0.0475195296576915	0.7596160562525259	WT_like	0.0	0.0	0.0	0.0	0.0	0.0
207	E56K	-0.302149378742976	0.0329959793439513	decreased	0.0	0.0	0.0	0.0	0.0	0.0
208	E56Q	0.587738181417756	0.0332509459025589	increased	0.0	0.0	0.0	0.0	0.0	0.0
209	E56V	-0.223266847544216	0.10803593575529302	WT_like	0.0	0.0	0.0	0.0	0.0	0.0
210	E56*	-2.6144775825002005	1.4080715604881798e-24	decreased	0.0	0.0	0.0	0.0	0.0	0.0
211	E57A	-0.647762105989765	0.0604751493782572	WT_like	0.0	0.0	0.0	0.0	0.0	0.0
212	E57D	0.3772950747919939	0.00976105001639029	increased	0.0	0.0	0.0	0.0	0.0	0.0
213	E57G	-0.564876841366009	2.02584376710437e-05	decreased	0.0	0.0	0.0	0.0	0.0	0.0
214	E57K	-0.32544778255737106	0.0543785027052939	WT_like	0.0	0.0	0.0	0.0	0.0	0.0
215	E57Q	0.961316677177467	0.012302472663281001	increased	0.0	0.0	0.0	0.0	0.0	0.0
216	E57V	-0.537570366523887	3.0398612376720502e-05	decreased	0.0	0.0	0.0	0.0	0.0	0.0
217	E57*	-1.63730455624028	8.948263006035241e-10	decreased	0.0	0.0	0.0	0.0	0.0	0.0
218	N58D	-0.176655385954253	0.283571488926013	WT_like	9.455102446035003e-06	0.0	0.0	0.0	0.0004426737494466578	0.0
219	N58I	-1.18456788884339	1.3405392363563301e-17	decreased	0.0	0.0	0.0	0.0	0.0	0.0
220	N58K	0.0804701049767576	0.5118246123943789	WT_like	1.1186745943406253e-05	0.0	0.0	0.0	0.0	0.00011305822498586772
221	N58S	-0.8259471027525699	1.61246165919696e-06	decreased	0.0	0.0	0.0	0.0	0.0	0.0
222	N58T	-0.7617099157505991	0.0023618387314821698	decreased	0.0	0.0	0.0	0.0	0.0	0.0
223	N58Y	-0.70665827451326	1.6829084125868602e-05	decreased	0.0	0.0	0.0	0.0	0.0	0.0
224	V59A	-0.520260349105358	4.779034027472059e-06	decreased	0.0	0.0	0.0	0.0	0.0	0.0
225	V59E	-0.519448319650197	0.00013186874779613702	decreased	0.0	0.0	0.0	0.0	0.0	0.0
226	V59G	0.559899157884978	0.00165826775319515	increased	0.0	0.0	0.0	0.0	0.0	0.0
227	V59L	-0.42897623828179204	0.000922208326915634	decreased	0.0	0.0	0.0	0.0	0.0	0.0
228	V59M	0.0349442061586127	0.65762251625856	WT_like	0.0	0.0	0.0	0.0	0.0	0.0
229	Q60E	-0.329673225243208	0.209491625045145	WT_like	0.0	0.0	0.0	0.0	0.0	0.0
230	Q60H	0.17079935607170701	0.0600472848255138	WT_like	0.0	0.0	0.0	0.0	0.0	0.0
231	Q60K	0.19314039993823603	0.213540687915014	WT_like	0.0	0.0	0.0	0.0	0.0	0.0
232	Q60L	-0.201489783726946	0.168299628474435	WT_like	0.0	0.0	0.0	0.0	0.0	0.0
233	Q60P	-0.0469051394787952	0.8655993395216159	WT_like	0.0	0.0	0.0	0.0	0.0	0.0
234	Q60R	-0.565417223007353	1.8731861392343002e-06	decreased	1.1245494773656304e-05	0.0	0.0	1.9535065442469232e-05	0.0	0.0
235	Q60*	-0.8306887525973939	5.09777122800115e-22	decreased	0.0	0.0	0.0	0.0	0.0	0.0
236	N61D	-0.422129444774729	0.0035628994374234	decreased	0.0	0.0	0.0	0.0	0.0	0.0
237	N61H	-0.593296635717334	0.0275412266757653	decreased	0.0	0.0	0.0	0.0	0.0	0.0
238	N61I	0.0217376227091079	0.8738140109803291	WT_like	0.0	0.0	0.0	0.0	0.0	0.0
239	N61K	-0.35588473734484205	0.0367881246084602	decreased	0.0	0.0	0.0	0.0	0.0	0.0
240	N61S	-0.5954040161284261	4.7194779964570295e-05	decreased	0.0	0.0	0.0	0.0	0.0	0.0
241	N61T	0.0886807323523387	0.6423578098313371	WT_like	0.0	0.0	0.0	0.0	0.0	0.0
242	N61Y	-0.716724232647573	1.4858850382574802e-05	decreased	0.0	0.0	0.0	0.0	0.0	0.0
243	M62I	-0.0437652359394133	0.6375154877556679	WT_like	0.0	0.0	0.0	0.0	0.0	0.0
244	M62K	0.524313372786031	0.000210989522735721	increased	0.0	0.0	0.0	0.0	0.0	0.0
245	M62L	-1.2454180998116202	2.92818980576065e-16	decreased	0.0	0.0	0.0	0.0	0.0	0.0
246	M62R	-0.9912798657005579	0.0021569662126696802	decreased	0.0	0.0	0.0	0.0	0.0	0.0
247	M62T	-0.46292411166019	0.000259146155523544	decreased	0.0	0.0	0.0	0.0	0.0	0.0
248	M62V	-0.5575238114172479	0.000387061744091994	decreased	5.666460785258135e-06	0.0	0.0	9.834485607230315e-06	0.0	0.0
249	N63D	-0.14152169879725598	0.24745274655038	WT_like	0.0	0.0	0.0	0.0	0.0	0.0
250	N63H	1.15434755200659	0.00031968331257187796	increased	0.0	0.0	0.0	0.0	0.0	0.0
251	N63I	-0.48431155997793196	0.00030584265910799997	decreased	0.0	0.0	0.0	0.0	0.0	0.0
252	N63K	-0.7342532323052171	1.3252587107608e-09	decreased	0.0	0.0	0.0	0.0	0.0	0.0
253	N63S	0.220437037883874	0.0384712061087696	increased	0.0	0.0	0.0	0.0	0.0	0.0
254	N63T	-0.15508113481893301	0.41494056142590796	WT_like	0.0	0.0	0.0	0.0	0.0	0.0
255	N63Y	-0.0546836144582319	0.663641895137994	WT_like	0.0	0.0	0.0	0.0	0.0	0.0
256	N64D	0.0648686314465028	0.629550288089477	WT_like	0.0	0.0	0.0	0.0	0.0	0.0
257	N64E	1.0641674195406898	0.0197796656145324	increased	0.0	0.0	0.0	0.0	0.0	0.0
258	N64H	-0.16920337321683998	0.7378108472536709	WT_like	0.0	0.0	0.0	0.0	0.0	0.0
259	N64I	-0.19703082508745604	0.14836116120623902	WT_like	0.0	0.0	0.0	0.0	0.0	0.0
260	N64K	-0.200044066435978	0.139910209893029	WT_like	1.9318880664054326e-05	0.0	3.962043622100279e-05	2.2500731273766396e-05	0.0	0.0
261	N64S	0.0402870147365899	0.744786092020738	WT_like	0.0	0.0	0.0	0.0	0.0	0.0
262	N64T	-0.13878631091112198	0.562916612273691	WT_like	0.0	0.0	0.0	0.0	0.0	0.0
263	N64Y	-0.644548218431381	0.0027986218459595197	decreased	0.0	0.0	0.0	0.0	0.0	0.0
264	A65D	-0.8979148402605942	5.1129123503340505e-09	decreased	0.0	0.0	0.0	0.0	0.0	0.0
265	A65G	-0.948815485731716	1.0545636223294e-06	decreased	0.0	0.0	0.0	0.0	0.0	0.0
266	A65P	-0.6881493040200141	0.00243866677061192	decreased	0.0	0.0	0.0	0.0	0.0	0.0
267	A65S	-0.325335930411409	0.0607840413279016	WT_like	0.0	0.0	0.0	0.0	0.0	0.0
268	A65T	-0.34542756453707896	2.17797385905057e-06	decreased	0.0	0.0	0.0	0.0	0.0	0.0
269	A65V	-0.295859932219649	4.47745566383222e-07	decreased	0.0	0.0	0.0	0.0	0.0	0.0
270	G66A	-1.1812884998167401	3.2678811002918896e-05	decreased	0.0	0.0	0.0	0.0	0.0	0.0
271	G66C	-0.864347063663034	3.6888915232533e-07	decreased	0.0	0.0	0.0	0.0	0.0	0.0
272	G66D	-0.11436766362242	0.279964552180611	WT_like	0.0	0.0	0.0	0.0	0.0	0.0
273	G66R	-0.777019859652522	0.00131288641375857	decreased	0.0	0.0	0.0	0.0	0.0	0.0
274	G66S	-0.500417725276026	2.23684654022704e-05	decreased	0.0	0.0	0.0	0.0	0.0	0.0
275	G66V	-0.24566698651342	0.0506857749767625	WT_like	0.0	0.0	0.0	0.0	0.0	0.0
276	D67A	-0.459746288384248	0.16670018499810998	WT_like	0.0	0.0	0.0	0.0	0.0	0.0
277	D67E	-0.349117001385291	0.0213868617140573	decreased	0.0	0.0	0.0	0.0	0.0	0.0
278	D67G	0.46759126189227296	0.00121886842087535	increased	0.0	0.0	0.0	0.0	0.0	0.0
279	D67H	-0.816347061487567	0.002860560942758	decreased	0.0	0.0	0.0	0.0	0.0	0.0
280	D67N	-0.0061147898153928295	0.95591486215088	WT_like	0.0	0.0	0.0	0.0	0.0	0.0
281	D67V	0.244097381208161	0.0351507380837488	increased	0.0	0.0	0.0	0.0	0.0	0.0
282	D67Y	-0.216932563234131	0.33398829204772806	WT_like	0.0	0.0	0.0	0.0	0.0	0.0
283	K68E	-0.291678787135981	0.0304043054786389	decreased	1.0945709281961472e-05	0.0	0.0	0.0	0.0	0.00010598834128245893
284	K68M	-0.283085251657712	0.00293165149962885	decreased	0.0	0.0	0.0	0.0	0.0	0.0
285	K68N	0.090298515630424	0.448202478311299	WT_like	0.0	0.0	0.0	0.0	0.0	0.0
286	K68R	0.10822448865019	0.38925484227201	WT_like	0.0	0.0	0.0	0.0	0.0	0.0
287	K68T	-0.17047106734105802	0.293960792134221	WT_like	0.0	0.0	0.0	0.0	0.0	0.0
288	W69C	0.147785011215173	0.17329878782914002	WT_like	0.0	0.0	0.0	0.0	0.0	0.0
289	W69G	-0.10707249290255198	0.620506264683535	WT_like	0.0	0.0	0.0	0.0	0.0	0.0
290	W69L	-0.5052641830293441	8.276364409793091e-05	decreased	0.0	0.0	0.0	0.0	0.0	0.0
291	W69R	-0.20517889983331603	0.00698676980747956	decreased	0.0	0.0	0.0	0.0	0.0	0.0
292	W69S	0.312314828958281	0.153333817474374	WT_like	0.0	0.0	0.0	0.0	0.0	0.0
293	W69*	-2.0090414775109697	3.266895756819689e-47	decreased	0.0	0.0	0.0	0.0	0.0	0.0
294	S70C	-0.409709438368617	0.000646024821093626	decreased	0.0	0.0	0.0	0.0	0.0	0.0
295	S70G	0.11390076531133302	0.270976430095567	WT_like	0.0	0.0	0.0	0.0	0.0	0.0
296	S70I	-0.3663196845095229	0.0494419452656202	decreased	0.0	0.0	0.0	0.0	0.0	0.0
297	S70N	-0.122567372553331	0.139431984952947	WT_like	0.0	0.0	0.0	0.0	0.0	0.0
298	S70R	-0.326338157506189	0.0164512841046716	decreased	0.0	0.0	0.0	0.0	0.0	0.0
299	S70T	0.48548731885336205	0.00718386862509171	increased	0.0	0.0	0.0	0.0	0.0	0.0
300	A71D	0.36365364161539704	0.0219968180761356	increased	0.0	0.0	0.0	0.0	0.0	0.0
301	A71G	-0.58252885412899	0.106996282784267	WT_like	0.0	0.0	0.0	0.0	0.0	0.0
302	A71P	-1.225564676296	0.000261551072634116	decreased	0.0	0.0	0.0	0.0	0.0	0.0
303	A71S	0.523929181326263	0.0406940895458791	increased	0.0	0.0	0.0	0.0	0.0	0.0
304	A71T	-0.5839000720193629	8.35919191237755e-13	decreased	0.0	0.0	0.0	0.0	0.0	0.0
305	A71V	-0.264809120061289	4.07163379095704e-06	decreased	0.0	0.0	0.0	0.0	0.0	0.0
306	F72C	-0.915431672488126	0.00355476931943339	decreased	0.0	0.0	0.0	0.0	0.0	0.0
307	F72I	-0.885782831129453	7.28600018646132e-15	decreased	0.0	0.0	0.0	0.0	0.0	0.0
308	F72L	-0.361245499213707	4.67331059247508e-05	decreased	0.0	0.0	0.0	0.0	0.0	0.0
309	F72S	-0.354752089320125	0.00640008930578115	decreased	0.0	0.0	0.0	0.0	0.0	0.0
310	F72V	-0.551728937862879	0.000872600434960136	decreased	5.474112920001314e-06	0.0	0.0	0.0	7.243227582210633e-05	0.0
311	F72Y	0.244794247838093	0.041403850130379	increased	0.0	0.0	0.0	0.0	0.0	0.0
312	L73F	-0.5693327691511121	4.72913880893207e-05	decreased	0.0	0.0	0.0	0.0	0.0	0.0
313	L73M	-0.468460125514829	4.4231319248817795e-05	decreased	0.0	0.0	0.0	0.0	0.0	0.0
314	L73S	-0.588186788050348	4.78870519597224e-10	decreased	0.0	0.0	0.0	0.0	0.0	0.0
315	L73V	-0.14927270336044102	0.38241546694154904	WT_like	0.0	0.0	0.0	0.0	0.0	0.0
316	L73W	0.364827534985766	0.12216338368552002	WT_like	0.0	0.0	0.0	0.0	0.0	0.0
317	K74E	-0.270207823752503	0.0291059344949217	decreased	0.0	0.0	0.0	0.0	0.0	0.0
318	K74M	-0.31622275094341495	0.00206692759107614	decreased	0.0	0.0	0.0	0.0	0.0	0.0
319	K74N	-0.435026910910049	9.2094188568515e-05	decreased	0.0	0.0	0.0	0.0	0.0	0.0
320	K74Q	0.47272347464654996	0.140680122117699	WT_like	0.0	0.0	0.0	0.0	0.0	0.0
321	K74R	-0.38561345310382894	0.0185833437979633	decreased	0.0	0.0	0.0	0.0	0.0	0.0
322	K74T	-0.963194302712921	2.1797499611156697e-05	decreased	0.0	0.0	0.0	0.0	0.0	0.0
323	K74*	-1.7327803137851	2.2900915499993e-15	decreased	0.0	0.0	0.0	0.0	0.0	0.0
324	E75A	-0.22437737633330698	0.590364227582145	WT_like	0.0	0.0	0.0	0.0	0.0	0.0
325	E75D	-0.34921920113949106	0.00303372060135143	decreased	0.0	0.0	0.0	0.0	0.0	0.0
326	E75G	0.3960847312891211	0.00046129093310760594	increased	0.0	0.0	0.0	0.0	0.0	0.0
327	E75K	-0.301149572700616	0.0171759448778353	decreased	0.0	0.0	0.0	0.0	0.0	0.0
328	E75Q	-0.8799032844351059	0.0173026065281533	decreased	0.0	0.0	0.0	0.0	0.0	0.0
329	E75V	-0.6970527199692591	2.47743084122083e-06	decreased	0.0	0.0	0.0	0.0	0.0	0.0
330	E75*	-0.9459331506289379	1.98257878998925e-07	decreased	0.0	0.0	0.0	0.0	0.0	0.0
331	Q76E	-0.72618297543706	0.0380066906688115	decreased	0.0	0.0	0.0	0.0	0.0	0.0
332	Q76H	-0.6104173686830229	2.94747671118755e-09	decreased	0.0	0.0	0.0	0.0	0.0	0.0
333	Q76K	-0.42662011772887104	0.0932738892855889	WT_like	0.0	0.0	0.0	0.0	0.0	0.0
334	Q76L	-0.359360692749559	0.00147593574156521	decreased	0.0	0.0	0.0	0.0	0.0	0.0
335	Q76P	-0.33145365112427005	0.41781359065334	WT_like	0.0	0.0	0.0	0.0	0.0	0.0
336	Q76R	0.18584960835697603	0.0708331455223482	WT_like	0.0	0.0	0.0	0.0	0.0	0.0
337	Q76*	-0.882293783677744	3.33416344886871e-25	decreased	0.0	0.0	0.0	0.0	0.0	0.0
338	S77C	-0.150883964061781	0.19218467495270602	WT_like	0.0	0.0	0.0	0.0	0.0	0.0
339	S77G	0.12479773812290498	0.289841380300424	WT_like	0.0	0.0	0.0	0.0	0.0	0.0
340	S77I	-0.190125675951695	0.229914553389098	WT_like	0.0	0.0	0.0	0.0	0.0	0.0
341	S77N	-0.7265915551617671	8.027152427956371e-13	decreased	0.0	0.0	0.0	0.0	0.0	0.0
342	S77R	0.00307925614456609	0.9828784440326451	WT_like	0.0	0.0	0.0	0.0	0.0	0.0
343	S77T	-0.39290617500637703	0.0407288299391232	decreased	0.0	0.0	0.0	0.0	0.0	0.0
344	T78A	-0.0333762251432084	0.8404479605900921	WT_like	0.0	0.0	0.0	0.0	0.0	0.0
345	T78I	-0.442306356113433	6.050725597761889e-08	decreased	0.0	0.0	0.0	0.0	0.0	0.0
346	T78N	-0.441952426973842	0.0230453225226616	decreased	0.0	0.0	0.0	0.0	0.0	0.0
347	T78S	0.20373359353934	0.11406170132582198	WT_like	0.0	0.0	0.0	0.0	0.0	0.0
348	L79F	0.14741275582709898	0.207851726730644	WT_like	0.0	0.0	0.0	0.0	0.0	0.0
349	L79H	-0.46404487949866896	3.90063236100878e-06	decreased	0.0	0.0	0.0	0.0	0.0	0.0
350	L79I	0.746028270839205	2.3690489560237298e-20	increased	0.0	0.0	0.0	0.0	0.0	0.0
351	L79P	0.228046517912452	0.0520351237506918	WT_like	0.0	0.0	0.0	0.0	0.0	0.0
352	L79R	-1.09314197100792	3.4838499851826e-07	decreased	0.0	0.0	0.0	0.0	0.0	0.0
353	L79V	1.00814847756797	7.78784691671975e-05	increased	0.0	0.0	0.0	0.0	0.0	0.0
354	A80D	-0.587221135765038	0.0043555081228009605	decreased	0.0	0.0	0.0	0.0	0.0	0.0
355	A80G	0.18947834385725698	0.505666076790138	WT_like	0.0	0.0	0.0	0.0	0.0	0.0
356	A80P	-1.00825422876208	0.000229695838674881	decreased	0.0	0.0	0.0	0.0	0.0	0.0
357	A80S	-0.8709409601377621	1.6878973438995098e-05	decreased	0.0	0.0	0.0	0.0	0.0	0.0
358	A80T	-0.363511343584216	3.08331237476264e-05	decreased	0.0	0.0	0.0	0.0	0.0	0.0
359	A80V	-0.521851383843127	1.8078303771087398e-11	decreased	0.0	0.0	0.0	0.0	0.0	0.0
360	Q81E	0.29528772054769603	0.17597725897445998	WT_like	0.0	0.0	0.0	0.0	0.0	0.0
361	Q81H	-0.477728316198247	1.42012401779211e-06	decreased	0.0	0.0	0.0	0.0	0.0	0.0
362	Q81K	-0.297229853991284	0.116514541980104	WT_like	0.0	0.0	0.0	0.0	0.0	0.0
363	Q81L	-0.270192902234822	0.007775182950331509	decreased	0.0	0.0	0.0	0.0	0.0	0.0
364	Q81P	-1.6794844017619	9.85606608561228e-11	decreased	0.0	0.0	0.0	0.0	0.0	0.0
365	Q81R	-0.39781459618926895	0.000535391047310939	decreased	0.0	0.0	0.0	0.0	0.0	0.0
366	Q81*	-1.32337842023358	4.452373097999029e-17	decreased	0.0	0.0	0.0	0.0	0.0	0.0
367	M82I	-1.46637423715097	7.278085482624979e-57	decreased	3.864049846243017e-05	0.0	0.0002382181283995712	0.0	0.0	0.0
368	M82K	-0.7139463861421921	3.8846449262481604e-07	decreased	0.0	0.0	0.0	0.0	0.0	0.0
369	M82L	-0.44745948686506504	0.00024145482225684702	decreased	0.0	0.0	0.0	0.0	0.0	0.0
370	M82R	-0.25011521618288896	0.35937363692947405	WT_like	0.0	0.0	0.0	0.0	0.0	0.0
371	M82T	-1.53207976281585	1.4844957162812898e-20	decreased	0.0	0.0	0.0	0.0	0.0	0.0
372	M82V	-1.7185738354960802	5.09950615340985e-17	decreased	0.0	0.0	0.0	0.0	0.0	0.0
373	Y83C	-1.4577444637588701	3.1703665991174497e-13	decreased	0.0	0.0	0.0	0.0	0.0	0.0
374	Y83D	-0.13514512890463798	0.764922316536246	WT_like	0.0	0.0	0.0	0.0	0.0	0.0
375	Y83F	-1.24191974630161	9.96230483477021e-10	decreased	0.0	0.0	0.0	0.0	0.0	0.0
376	Y83H	-1.45205988014229	1.56566006359164e-14	decreased	0.0	0.0	0.0	0.0	0.0	0.0
377	Y83N	-0.714697048545933	0.00110532985792582	decreased	0.0	0.0	0.0	0.0	0.0	0.0
378	Y83S	-0.544605777300117	0.0608784394935172	WT_like	0.0	0.0	0.0	0.0	0.0	0.0
379	Y83*	-1.1497138308586001	6.60695548744733e-16	decreased	0.0	0.0	0.0	0.0	0.0	0.0
380	P84A	-0.30569234149411	0.261502069196339	WT_like	0.0	0.0	0.0	0.0	0.0	0.0
381	P84H	-1.1937896531954	3.16552717435102e-18	decreased	0.0	0.0	0.0	0.0	0.0	0.0
382	P84L	-2.0159593845282298	2.63425726507106e-20	decreased	0.0	0.0	0.0	0.0	0.0	0.0
383	P84R	-1.04283739151273	0.00023549841314969103	decreased	0.0	0.0	0.0	0.0	0.0	0.0
384	P84S	-0.547740902836904	7.858625422114459e-07	decreased	0.0	0.0	0.0	0.0	0.0	0.0
385	P84T	-0.198227724431767	0.0964804460590233	WT_like	5.470698936496127e-06	0.0	0.0	0.0	0.0	5.312649418264889e-05
386	L85I	0.0494723795540167	0.607583489836354	WT_like	0.0	0.0	0.0	0.0	0.0	0.0
387	L85P	-0.8877197509756299	1.5217066246774198e-10	decreased	0.0	0.0	0.0	0.0	0.0	0.0
388	L85Q	-0.35810722860726096	0.00904978180874606	decreased	0.0	0.0	0.0	0.0	0.0	0.0
389	L85R	-0.40784234824421295	0.102306676690908	WT_like	0.0	0.0	0.0	0.0	0.0	0.0
390	L85V	-0.0548867030475495	0.8782832938167671	WT_like	0.0	0.0	0.0	0.0	0.0	0.0
391	Q86E	-0.172625661140691	0.349984271407089	WT_like	0.0	0.0	0.0	0.0	0.0	0.0
392	Q86H	-0.41243858605967104	1.8193307055463e-05	decreased	0.0	0.0	0.0	0.0	0.0	0.0
393	Q86K	-0.546520329067357	0.0567302417532254	WT_like	0.0	0.0	0.0	0.0	0.0	0.0
394	Q86L	-0.453231797367952	0.00014666039870596498	decreased	0.0	0.0	0.0	0.0	0.0	0.0
395	Q86P	-0.0538082193038633	0.79127845331895	WT_like	0.0	0.0	0.0	0.0	0.0	0.0
396	Q86R	-0.12349718973041199	0.256268565331293	WT_like	1.039450615701248e-05	0.0	0.0	1.8258726149538967e-05	0.0	0.0
397	Q86*	-1.82453878693358	2.40359198368972e-28	decreased	0.0	0.0	0.0	0.0	0.0	0.0
398	E87A	-0.41709051604579905	0.0975500619800547	WT_like	0.0	0.0	0.0	0.0	0.0	0.0
399	E87D	-0.34412914865706706	0.0009039039489946619	decreased	0.0	0.0	0.0	0.0	0.0	0.0
400	E87G	0.11186870805735699	0.44697563542745394	WT_like	0.0	0.0	0.0	0.0	0.0	0.0
401	E87K	-0.328598365587471	0.0327205865130522	decreased	0.0	0.0	0.0	0.0	0.0	0.0
402	E87Q	-0.464855187072839	0.249298021556124	WT_like	0.0	0.0	0.0	0.0	0.0	0.0
403	E87V	-1.1269677755708	8.981125629959971e-12	decreased	0.0	0.0	0.0	0.0	0.0	0.0
404	E87*	-0.6841617453319411	0.000282340992059878	decreased	0.0	0.0	0.0	0.0	0.0	0.0
405	I88K	-0.41920048929676795	0.0305743960435983	decreased	0.0	0.0	0.0	0.0	0.0	0.0
406	I88L	-0.459400937159323	3.1868328673422297e-06	decreased	0.0	0.0	0.0	0.0	0.0	0.0
407	I88M	-0.228825502582561	0.0683576625712633	WT_like	0.0	0.0	0.0	0.0	0.0	0.0
408	I88R	-0.959417587958778	0.0161818221857474	decreased	0.0	0.0	0.0	0.0	0.0	0.0
409	I88T	-0.178093219351612	0.12367390226937501	WT_like	0.0	0.0	0.0	0.0	0.0	0.0
410	I88V	-0.264146531301735	0.068748288152742	WT_like	0.0	0.0	0.0	0.0	0.0	0.0
411	Q89E	-0.882964830415148	0.00047295376373427805	decreased	0.0	0.0	0.0	0.0	0.0	0.0
412	Q89H	-0.249113567134654	0.00404226176773327	decreased	0.0	0.0	0.0	0.0	0.0	0.0
413	Q89K	-0.181219424541864	0.38925484227201	WT_like	0.0	0.0	0.0	0.0	0.0	0.0
414	Q89L	-0.41448822031269794	0.00940722926799645	decreased	0.0	0.0	0.0	0.0	0.0	0.0
415	Q89P	0.36845948961434605	0.109624819960761	WT_like	0.0	0.0	0.0	0.0	0.0	0.0
416	Q89R	-0.6065997808028349	1.4695125734999902e-08	decreased	0.0	0.0	0.0	0.0	0.0	0.0
417	Q89*	-1.4348532946886499	2.2980298873962297e-35	decreased	0.0	0.0	0.0	0.0	0.0	0.0
418	N90D	0.0708910241847706	0.590519326053215	WT_like	0.0	0.0	0.0	0.0	0.0	0.0
419	N90H	-0.00454033464861551	0.979904110107153	WT_like	0.0	0.0	0.0	0.0	0.0	0.0
420	N90I	-1.1337308684361203	8.786370035712091e-11	decreased	0.0	0.0	0.0	0.0	0.0	0.0
421	N90K	-0.162159686522961	0.242771721080332	WT_like	0.0	0.0	0.0	0.0	0.0	0.0
422	N90S	-0.153737358939618	0.26474769157759903	WT_like	0.0	0.0	0.0	0.0	0.0	0.0
423	N90T	-0.36841842725397794	0.17661456388627897	WT_like	0.0	0.0	0.0	0.0	0.0	0.0
424	N90Y	-1.2967881344957	2.34829221277452e-10	decreased	0.0	0.0	0.0	0.0	0.0	0.0
425	L91M	-0.251337443374956	0.0284370881328598	decreased	0.0	0.0	0.0	0.0	0.0	0.0
426	L91P	0.4487867985653621	2.53060649002775e-06	increased	0.0	0.0	0.0	0.0	0.0	0.0
427	L91Q	-0.147476717148392	0.339422854079688	WT_like	0.0	0.0	0.0	0.0	0.0	0.0
428	L91R	-1.1601915611392801	0.000604312636025731	decreased	0.0	0.0	0.0	0.0	0.0	0.0
429	L91V	-1.48614234410305	3.5749236244947e-05	decreased	0.0	0.0	0.0	0.0	0.0	0.0
430	T92A	-0.44335917955698206	0.00045060723584818896	decreased	0.0	0.0	0.0	0.0	0.0	0.0
431	T92K	0.230668734724662	0.102856441932697	WT_like	0.0	0.0	0.0	0.0	0.0	0.0
432	T92M	-0.0199678470218965	0.7962655013303871	WT_like	0.0	0.0	0.0	0.0	0.0	0.0
433	T92P	1.3672893318310602	3.37721811759183e-07	increased	0.0	0.0	0.0	0.0	0.0	0.0
434	T92R	-0.06209822127573901	0.7408959664505	WT_like	0.0	0.0	0.0	0.0	0.0	0.0
435	T92S	-0.589543724424051	0.00012548278210808002	decreased	0.0	0.0	0.0	0.0	0.0	0.0
436	V93A	-0.779622846850268	9.50736405171661e-10	decreased	0.0	0.0	0.0	0.0	0.0	0.0
437	V93D	-0.541621498289665	0.000359801422378471	decreased	0.0	0.0	0.0	0.0	0.0	0.0
438	V93F	-0.511622658021188	0.0246015619420261	decreased	0.0	0.0	0.0	0.0	0.0	0.0
439	V93G	-0.5443572418757071	0.0570388490447328	WT_like	0.0	0.0	0.0	0.0	0.0	0.0
440	V93I	-0.23202750737797198	0.0167218217308227	decreased	0.0	0.0	0.0	0.0	0.0	0.0
441	V93L	-0.319086750958824	0.0517002920292913	WT_like	0.0	0.0	0.0	0.0	0.0	0.0
442	K94E	-0.442371741364137	0.00104828666987658	decreased	0.0	0.0	0.0	0.0	0.0	0.0
443	K94M	-0.176862973728921	0.148244926382268	WT_like	0.0	0.0	0.0	0.0	0.0	0.0
444	K94N	0.009639958965117641	0.9399605500506809	WT_like	0.0	0.0	0.0	0.0	0.0	0.0
445	K94Q	-0.9384351227275629	0.0214570860015463	decreased	0.0	0.0	0.0	0.0	0.0	0.0
446	K94R	0.0562272506548521	0.629495682617068	WT_like	0.0	0.0	0.0	0.0	0.0	0.0
447	K94T	0.235610868749156	0.180093479701523	WT_like	0.0	0.0	0.0	0.0	0.0	0.0
448	K94*	-1.09733901704109	1.5940886440605199e-06	decreased	0.0	0.0	0.0	0.0	0.0	0.0
449	L95I	-0.5491996806167391	3.6912741039554603e-06	decreased	0.0	0.0	0.0	0.0	0.0	0.0
450	L95P	-0.6604030814455739	2.91151506678865e-07	decreased	0.0	0.0	0.0	0.0	0.0	0.0
451	L95Q	-0.7250737393137741	0.000335082394323846	decreased	0.0	0.0	0.0	0.0	0.0	0.0
452	L95R	0.0124724544081008	0.9552792100620849	WT_like	0.0	0.0	0.0	0.0	0.0	0.0
453	L95V	-0.0576304443110594	0.797325897462433	WT_like	0.0	0.0	0.0	0.0	0.0	0.0
454	Q96E	-1.05870168881687	0.000281328241492069	decreased	0.0	0.0	0.0	0.0	0.0	0.0
455	Q96H	-0.5671900900262541	5.17724799658134e-10	decreased	0.0	0.0	0.0	0.0	0.0	0.0
456	Q96K	-0.563665020875974	0.0174792136618643	decreased	0.0	0.0	0.0	0.0	0.0	0.0
457	Q96L	-2.22030710870285	3.33969912611103e-23	decreased	0.0	0.0	0.0	0.0	0.0	0.0
458	Q96P	0.546195679702706	0.00796331219652915	increased	0.0	0.0	0.0	0.0	0.0	0.0
459	Q96R	-0.844170996441708	1.2369315423698302e-11	decreased	0.0	0.0	0.0	0.0	0.0	0.0
460	Q96*	-1.89058433900967	5.8272129041471795e-34	decreased	0.0	0.0	0.0	0.0	0.0	0.0
461	L97F	-0.0847874440303295	0.47721057667056105	WT_like	0.0	0.0	0.0	0.0	0.0	0.0
462	L97I	-0.0634365484892653	0.651512583533512	WT_like	0.0	0.0	0.0	0.0	0.0	0.0
463	L97S	0.100831309983856	0.38170750555789396	WT_like	0.0	0.0	0.0	0.0	0.0	0.0
464	L97V	-0.387874121914778	0.0573954829882961	WT_like	0.0	0.0	0.0	0.0	0.0	0.0
465	L97*	-1.82280579636126	2.40481303548475e-19	decreased	0.0	0.0	0.0	0.0	0.0	0.0
466	Q98E	-0.7239327147699749	0.00080493402469066	decreased	0.0	0.0	0.0	0.0	0.0	0.0
467	Q98H	-0.116482642372945	0.154929286078421	WT_like	0.0	0.0	0.0	0.0	0.0	0.0
468	Q98K	-0.0315931818967794	0.9115193670726178	WT_like	0.0	0.0	0.0	0.0	0.0	0.0
469	Q98L	-0.9115154324759309	2.10722338546619e-11	decreased	0.0	0.0	0.0	0.0	0.0	0.0
470	Q98P	-1.3707486441096801	1.1910865719016002e-10	decreased	0.0	0.0	0.0	0.0	0.0	0.0
471	Q98R	-0.513493710980424	6.49012366848143e-08	decreased	0.0	0.0	0.0	0.0	0.0	0.0
472	Q98*	-1.66159526384147	1.4354537727176501e-21	decreased	0.0	0.0	0.0	0.0	0.0	0.0
473	A99D	-0.863305946821499	1.1097259763607299e-08	decreased	0.0	0.0	0.0	0.0	0.0	0.0
474	A99G	0.426293940174948	0.0504264772567607	WT_like	0.0	0.0	0.0	0.0	0.0	0.0
475	A99P	0.7592102722882171	1.01744582680752e-06	increased	0.0	0.0	0.0	0.0	0.0	0.0
476	A99S	-0.261260225244058	0.0296206598485991	decreased	0.0	0.0	0.0	0.0	0.0	0.0
477	A99T	-0.25480593290653797	0.00179544337889508	decreased	9.47993098610242e-06	0.0	3.2036906516306786e-05	0.0	0.0	0.0
478	A99V	-0.36754041496349105	8.58609897814816e-05	decreased	0.0	0.0	0.0	0.0	0.0	0.0
479	L100M	-0.43982306472215704	0.000105602969667169	decreased	0.0	0.0	0.0	0.0	0.0	0.0
480	L100P	-0.407056818026253	0.000202231887845074	decreased	0.0	0.0	0.0	0.0	0.0	0.0
481	L100Q	0.0522413874562366	0.7681547958584308	WT_like	0.0	0.0	0.0	0.0	0.0	0.0
482	L100R	0.937627502455583	0.00016952306953031798	increased	0.0	0.0	0.0	0.0	0.0	0.0
483	Q101E	-0.281644050825962	0.22691678557562303	WT_like	0.0	0.0	0.0	0.0	0.0	0.0
484	Q101H	0.267330936772202	0.0012210070602032901	increased	0.0	0.0	0.0	0.0	0.0	0.0
485	Q101K	-0.5774336759166179	0.00327886435650052	decreased	0.0	0.0	0.0	0.0	0.0	0.0
486	Q101L	-0.527058030559294	3.987611626597221e-05	decreased	0.0	0.0	0.0	0.0	0.0	0.0
487	Q101P	-0.17411186241659898	0.644034502851482	WT_like	0.0	0.0	0.0	0.0	0.0	0.0
488	Q101R	-0.20846073540476198	0.0323651808849701	decreased	0.0	0.0	0.0	0.0	0.0	0.0
489	Q101*	-1.06962850476038	9.408897616803339e-35	decreased	0.0	0.0	0.0	0.0	0.0	0.0
490	Q102E	0.53598410415456	0.000650122514135287	increased	0.0	0.0	0.0	0.0	0.0	0.0
491	Q102H	-0.28612259568469706	0.000854406617748138	decreased	0.0	0.0	0.0	0.0	0.0	0.0
492	Q102K	0.0011379876058442901	0.9945489958849859	WT_like	0.0	0.0	0.0	0.0	0.0	0.0
493	Q102L	-0.23031050883088197	0.0567513195999372	WT_like	0.0	0.0	0.0	0.0	0.0	0.0
494	Q102P	0.5568943026677211	0.0963267039906536	WT_like	1.4745057948077736e-05	0.0	0.0	1.6890037411432865e-05	0.0	0.0
495	Q102R	-0.9050388864595859	1.0429169627977501e-12	decreased	0.0	0.0	0.0	0.0	0.0	0.0
496	Q102*	-1.86265303703534	4.221379128763201e-26	decreased	0.0	0.0	0.0	0.0	0.0	0.0
497	N103D	-0.8219145208326479	1.99734726811827e-08	decreased	0.0	0.0	0.0	0.0	0.0	0.0
498	N103H	-0.802229518206058	0.000514412258638601	decreased	3.2350419746696216e-05	0.0	0.0001987241906957334	0.0	0.0	0.0
499	N103I	-0.509258247779174	1.96397500743935e-05	decreased	0.0	0.0	0.0	0.0	0.0	0.0
500	N103K	-0.5148002312714249	3.57731205672271e-05	decreased	0.0	0.0	0.0	0.0	0.0	0.0
501	N103S	-0.5937469881364449	5.17843590158378e-05	decreased	0.0	0.0	0.0	0.0	0.0	0.0
502	N103T	0.180015966307876	0.22897204426197	WT_like	0.0	0.0	0.0	0.0	0.0	0.0
503	N103Y	-0.706746961450771	1.9557738836363298e-05	decreased	0.0	0.0	0.0	0.0	0.0	0.0
504	G104A	-0.5682708651239079	0.004178499080586	decreased	0.0	0.0	0.0	0.0	0.0	0.0
505	G104E	-0.295969380689457	0.00109808936838206	decreased	0.0	0.0	0.0	0.0	0.0	0.0
506	G104R	-0.423310689760072	1.75540088726509e-05	decreased	0.0	0.0	0.0	0.0	0.0	0.0
507	G104V	-0.26300759690648	0.0075828823948278	decreased	0.0	0.0	0.0	0.0	0.0	0.0
508	G104W	-0.8665211777716659	1.11333963704615e-06	decreased	0.0	0.0	0.0	0.0	0.0	0.0
509	S105A	-0.7263819432834001	0.0270882392693134	decreased	0.0	0.0	0.0	0.0	0.0	0.0
510	S105L	-0.8706205876821209	8.51900072429848e-08	decreased	0.0	0.0	0.0	0.0	0.0	0.0
511	S105P	-0.374414882933511	0.007249961144214059	decreased	0.0	0.0	0.0	0.0	0.0	0.0
512	S105T	-0.255582295888309	0.0409676708544463	decreased	0.0	0.0	0.0	0.0	0.0	0.0
513	S105*	-0.9425475899667679	8.853934756424829e-07	decreased	0.0	0.0	0.0	0.0	0.0	0.0
514	S106C	-0.6973796194699229	9.81209956444285e-12	decreased	0.0	0.0	0.0	0.0	0.0	0.0
515	S106G	-0.31754485012819605	0.0035513179368520604	decreased	0.0	0.0	0.0	0.0	0.0	0.0
516	S106I	-1.5542044056212898	3.32055114786653e-09	decreased	0.0	0.0	0.0	0.0	0.0	0.0
517	S106N	-0.257700135679148	0.00229693233988071	decreased	0.0	0.0	0.0	0.0	0.0	0.0
518	S106R	0.328615194094283	0.000327762812255663	increased	0.0	0.0	0.0	0.0	0.0	0.0
519	S106T	-0.544292332810262	0.00356811930372514	decreased	0.0	0.0	0.0	0.0	0.0	0.0
520	V107A	0.665877068469335	2.67788581667482e-08	increased	2.0933275185346706e-05	0.0	0.00013503173245712742	0.0	0.0	0.0
521	V107D	-0.0142585886124682	0.9151275402016641	WT_like	0.0	0.0	0.0	0.0	0.0	0.0
522	V107F	-1.14975156343677	0.000603895461941501	decreased	0.0	0.0	0.0	0.0	0.0	0.0
523	V107G	-0.0769211963312534	0.6948110863183521	WT_like	0.0	0.0	0.0	0.0	0.0	0.0
524	V107I	-0.176521826723474	0.0898433611720018	WT_like	0.0	0.0	0.0	0.0	0.0	0.0
525	V107L	-0.280908227553448	0.126349654431006	WT_like	0.0	0.0	0.0	0.0	0.0	0.0
526	L108F	-0.7346366979534928	4.58482715685141e-08	decreased	0.0	0.0	0.0	0.0	0.0	0.0
527	L108M	-0.700964489632886	2.8873606593444605e-09	decreased	0.0	0.0	0.0	0.0	0.0	0.0
528	L108S	-0.331125672281234	0.00316079291512875	decreased	0.0	0.0	0.0	0.0	0.0	0.0
529	L108V	-1.08973409664311	4.0553885333552905e-06	decreased	0.0	0.0	0.0	0.0	0.0	0.0
530	L108W	0.315246631268586	0.299782940007225	WT_like	0.0	0.0	0.0	0.0	0.0	0.0
531	L108*	-1.82899826918914	1.40196105811157e-11	decreased	0.0	0.0	0.0	0.0	0.0	0.0
532	S109A	-0.0562126590514505	0.819809339869147	WT_like	0.0	0.0	0.0	0.0	0.0	0.0
533	S109C	-1.2805139175298301	0.000104660582408891	decreased	0.0	0.0	0.0	0.0	0.0	0.0
534	S109F	-0.43160857268625497	0.000171361126653398	decreased	0.0	0.0	0.0	0.0	0.0	0.0
535	S109P	0.0487919870410189	0.7068293171782759	WT_like	0.0	0.0	0.0	0.0	0.0	0.0
536	S109T	-0.290760750547099	0.0254372687828038	decreased	0.0	0.0	0.0	0.0	0.0	0.0
537	S109Y	-0.918764026371139	6.84326536673155e-07	decreased	0.0	0.0	0.0	0.0	0.0	0.0
538	E110A	0.15052772255500402	0.6830516228169261	WT_like	0.0	0.0	0.0	0.0	0.0	0.0
539	E110D	0.198270664532097	0.0303189936050437	increased	0.0	0.0	0.0	0.0	0.0	0.0
540	E110G	-0.0463310316527718	0.7681547958584308	WT_like	0.0	0.0	0.0	0.0	0.0	0.0
541	E110K	-0.544494797883084	1.5003020606027399e-06	decreased	0.0	0.0	0.0	0.0	0.0	0.0
542	E110Q	-0.0465062869412823	0.8681941772268291	WT_like	0.0	0.0	0.0	0.0	0.0	0.0
543	E110V	-0.598244887644296	0.000235373148400383	decreased	0.0	0.0	0.0	0.0	0.0	0.0
544	E110*	-1.63924429752763	4.0672535764403805e-12	decreased	0.0	0.0	0.0	0.0	0.0	0.0
545	D111A	-0.5656806829608879	0.107723334041047	WT_like	0.0	0.0	0.0	0.0	0.0	0.0
546	D111E	-0.40416634741239704	0.0360906202045192	decreased	0.0	0.0	0.0	0.0	0.0	0.0
547	D111G	-0.7268239756030009	2.77244103626663e-06	decreased	0.0	0.0	0.0	0.0	0.0	0.0
548	D111H	0.196249037143182	0.35924737324798706	WT_like	0.0	0.0	0.0	0.0	0.0	0.0
549	D111N	-0.5499731914589411	6.581628609678111e-05	decreased	0.0	0.0	0.0	0.0	0.0	0.0
550	D111V	-0.177421569867559	0.17216179130451198	WT_like	0.0	0.0	0.0	0.0	0.0	0.0
551	D111Y	-0.250466523712618	0.165205807717291	WT_like	0.0	0.0	0.0	0.0	0.0	0.0
552	K112E	-0.9881992638553331	5.35644671724819e-12	decreased	0.0	0.0	0.0	0.0	0.0	0.0
553	K112M	-0.6103469812650689	1.55046628829595e-08	decreased	0.0	0.0	0.0	0.0	0.0	0.0
554	K112N	-0.353730767030875	0.0047897623797941895	decreased	0.0	0.0	0.0	0.0	0.0	0.0
555	K112Q	-1.25941903869495	0.000276259268701694	decreased	0.0	0.0	0.0	0.0	0.0	0.0
556	K112R	-0.265495726258417	0.0132084070477351	decreased	0.0	0.0	0.0	0.0	0.0	0.0
557	K112T	0.0641627366119379	0.7502663082632901	WT_like	0.0	0.0	0.0	0.0	0.0	0.0
558	K112*	-1.9788337371649598	8.35097871501844e-19	decreased	0.0	0.0	0.0	0.0	0.0	0.0
559	S113C	-0.8015016695810211	2.83791845617241e-08	decreased	0.0	0.0	0.0	0.0	0.0	0.0
560	S113G	0.540753037385905	1.68261281489037e-06	increased	0.0	0.0	0.0	0.0	0.0	0.0
561	S113I	-0.7761061551873479	0.00121886254615815	decreased	0.0	0.0	0.0	0.0	0.0	0.0
562	S113N	-0.197509055482629	0.04172566292696701	decreased	0.0	0.0	0.0	0.0	0.0	0.0
563	S113R	0.35187675411328295	0.00328258468096651	increased	0.0	0.0	0.0	0.0	0.0	0.0
564	S113T	-0.5390480420859339	0.00494448321814836	decreased	0.0	0.0	0.0	0.0	0.0	0.0
565	K114E	0.0283811808109448	0.8575851410786851	WT_like	0.0	0.0	0.0	0.0	0.0	0.0
566	K114I	-0.7598411701837421	1.43383722792729e-06	decreased	0.0	0.0	0.0	0.0	0.0	0.0
567	K114N	-0.144998295231748	0.211757373267971	WT_like	0.0	0.0	0.0	0.0	0.0	0.0
568	K114R	-0.34602795460681396	0.00446958357903505	decreased	0.0	0.0	0.0	0.0	0.0	0.0
569	K114T	-0.681112479607853	0.000292866770633968	decreased	0.0	0.0	0.0	0.0	0.0	0.0
570	K114*	-1.80701053219043	3.8180790414072e-09	decreased	0.0	0.0	0.0	0.0	0.0	0.0
571	R115G	-0.6761687035721969	2.0632788080674695e-15	decreased	0.0	0.0	0.0	0.0	0.0	0.0
572	R115K	-0.42329280498911603	0.0104812383106532	decreased	0.0	0.0	0.0	0.0	0.0	0.0
573	R115M	-1.05774023619263	5.774996684378939e-10	decreased	0.0	0.0	0.0	0.0	0.0	0.0
574	R115S	-1.1780406816404199	2.63017268377818e-09	decreased	0.0	0.0	0.0	0.0	0.0	0.0
575	R115W	-1.06873456215632	5.5062747688551204e-12	decreased	9.492979941333384e-06	0.0	3.205436420168606e-05	0.0	0.0	0.0
576	L116F	-0.522824564472293	5.10569163365857e-07	decreased	0.0	0.0	0.0	0.0	0.0	0.0
577	L116H	-1.4437758196183401	3.43580250840042e-21	decreased	0.0	0.0	0.0	0.0	0.0	0.0
578	L116I	-0.22865082512985896	0.18748973338125502	WT_like	0.0	0.0	0.0	0.0	0.0	0.0
579	L116P	-1.3412161911135199	2.6113999324078797e-12	decreased	0.0	0.0	0.0	0.0	0.0	0.0
580	L116R	-1.0138322932148198	6.060265682651421e-07	decreased	0.0	0.0	0.0	0.0	0.0	0.0
581	N117D	0.00627526744815618	0.972028453603398	WT_like	0.0	0.0	0.0	0.0	0.0	0.0
582	N117H	0.48955932571344607	0.18731565889568	WT_like	0.0	0.0	0.0	0.0	0.0	0.0
583	N117I	0.10232946711235902	0.30416433304843893	WT_like	0.0	0.0	0.0	0.0	0.0	0.0
584	N117K	0.28998442836102	0.0268982055863964	increased	0.0	0.0	0.0	0.0	0.0	0.0
585	N117S	0.367729427163951	0.0060446082422610705	increased	0.0	0.0	0.0	0.0	0.0	0.0
586	N117T	-0.646870699274958	0.0235086647689993	decreased	0.0	0.0	0.0	0.0	0.0	0.0
587	N117Y	-1.5124782477723602	9.0486069474006e-07	decreased	0.0	0.0	0.0	0.0	0.0	0.0
588	T118A	-0.0494733996439121	0.6781234149975589	WT_like	0.0	0.0	0.0	0.0	0.0	0.0
589	T118K	0.267867479694233	0.0414566247090694	increased	0.0	0.0	0.0	0.0	0.0	0.0
590	T118M	-0.289866133366336	9.05238114377841e-09	decreased	0.0	0.0	0.0	0.0	0.0	0.0
591	T118R	-0.12953617316400098	0.291055846022532	WT_like	0.0	0.0	0.0	0.0	0.0	0.0
592	T118S	-0.605480598065091	0.0207697827307094	decreased	0.0	0.0	0.0	0.0	0.0	0.0
593	I119F	-2.19211960610095	2.7607265760563802e-27	decreased	0.0	0.0	0.0	0.0	0.0	0.0
594	I119L	0.53181823675177	0.0350886763078342	increased	0.0	0.0	0.0	0.0	0.0	0.0
595	I119N	-1.87559247476501	5.4092353885829005e-30	decreased	0.0	0.0	0.0	0.0	0.0	0.0
596	I119S	-0.20879149285285503	0.511340187718872	WT_like	0.0	0.0	0.0	0.0	0.0	0.0
597	I119T	-1.9055652927664501	2.5247774947748897e-21	decreased	0.0	0.0	0.0	0.0	0.0	0.0
598	I119V	0.116517126965034	0.37698850647156107	WT_like	0.0	0.0	0.0	0.0	0.0	0.0
599	L120I	-0.45694379026691295	0.00035973493589106	decreased	0.0	0.0	0.0	0.0	0.0	0.0
600	L120P	-1.4585571714930001	3.6061587500810795e-13	decreased	0.0	0.0	0.0	0.0	0.0	0.0
601	L120Q	0.553557160790913	0.00041211939227830095	increased	0.0	0.0	0.0	0.0	0.0	0.0
602	L120R	-0.33112251203274395	0.37365004691458503	WT_like	0.0	0.0	0.0	0.0	0.0	0.0
603	L120V	-0.353187826683292	0.151045497826048	WT_like	0.0	0.0	0.0	0.0	0.0	0.0
604	N121D	-0.156613340077814	0.268647258812439	WT_like	0.0	0.0	0.0	0.0	0.0	0.0
605	N121H	0.175803274525561	0.360582643925777	WT_like	0.0	0.0	0.0	0.0	0.0	0.0
606	N121I	-0.863355987317688	1.06985665059955e-10	decreased	0.0	0.0	0.0	0.0	0.0	0.0
607	N121K	0.0992693878030668	0.401004998965951	WT_like	0.0	0.0	0.0	0.0	0.0	0.0
608	N121S	-0.403336133497812	0.00117502939149049	decreased	0.0	0.0	0.0	0.0	0.0	0.0
609	N121T	-0.184959358707923	0.489399879602546	WT_like	0.0	0.0	0.0	0.0	0.0	0.0
610	N121Y	-0.330587392889846	0.0246015619420261	decreased	0.0	0.0	0.0	0.0	0.0	0.0
611	T122A	-0.224311845422212	0.0796100158992256	WT_like	0.0	0.0	0.0	0.0	0.0	0.0
612	T122K	-0.0131634012581896	0.937667133137854	WT_like	0.0	0.0	0.0	0.0	0.0	0.0
613	T122M	-0.0392994553886716	0.5714967935473061	WT_like	0.0	0.0	0.0	0.0	0.0	0.0
614	T122P	-1.36982359045369	1.1951119317445699e-05	decreased	0.0	0.0	0.0	0.0	0.0	0.0
615	T122R	0.142633955233005	0.43963832927754404	WT_like	0.0	0.0	0.0	0.0	0.0	0.0
616	T122S	-0.255205633274883	0.0612861289852268	WT_like	0.0	0.0	0.0	0.0	0.0	0.0
617	M123I	-0.7984031625810211	2.5800288814238394e-09	decreased	0.0	0.0	0.0	0.0	0.0	0.0
618	M123K	-1.6374938419246998	6.08166253413999e-15	decreased	0.0	0.0	0.0	0.0	0.0	0.0
619	M123L	-0.333135934175805	0.00917573658997565	decreased	0.0	0.0	0.0	0.0	0.0	0.0
620	M123R	-0.780205482692787	0.00722012627759845	decreased	0.0	0.0	0.0	0.0	0.0	0.0
621	M123T	-1.5981476566126498	5.1541005695477895e-20	decreased	0.0	0.0	0.0	0.0	0.0	0.0
622	M123V	-1.6356687573474602	6.21994598421695e-15	decreased	0.0	0.0	0.0	0.0	0.0	0.0
623	S124C	-1.57252567674191	1.90281573218131e-18	decreased	0.0	0.0	0.0	0.0	0.0	0.0
624	S124G	0.0044760470295669395	0.970924629487063	WT_like	0.0	0.0	0.0	0.0	0.0	0.0
625	S124I	-0.809443286244832	3.58245628797994e-07	decreased	0.0	0.0	0.0	0.0	0.0	0.0
626	S124N	-0.6037385756884069	2.2942125879362602e-17	decreased	0.0	0.0	0.0	0.0	0.0	0.0
627	S124R	-0.191073418259953	0.159184791233194	WT_like	0.0	0.0	0.0	0.0	0.0	0.0
628	S124T	0.227377884500934	0.36596830462979396	WT_like	0.0	0.0	0.0	0.0	0.0	0.0
629	T125A	0.16781722427520598	0.129705997456304	WT_like	0.0	0.0	0.0	0.0	0.0	0.0
630	T125I	-0.35959986719978104	4.05179896727758e-05	decreased	0.0	0.0	0.0	0.0	0.0	0.0
631	T125N	0.800248356305014	1.8531193565803799e-09	increased	0.0	0.0	0.0	0.0	0.0	0.0
632	T125P	-1.43897293539839	8.81417169970088e-06	decreased	0.0	0.0	0.0	0.0	0.0	0.0
633	T125S	0.22391303997235604	0.0348509297237549	increased	0.0	0.0	0.0	0.0	0.0	0.0
634	I126F	-0.38587750687053896	0.000924659051937451	decreased	0.0	0.0	0.0	0.0	0.0	0.0
635	I126L	-0.347211829441337	0.21912510880158498	WT_like	0.0	0.0	0.0	0.0	0.0	0.0
636	I126N	-1.10843544467971	3.94274174465383e-07	decreased	0.0	0.0	0.0	0.0	0.0	0.0
637	I126S	-0.420801069739891	0.22018021129474102	WT_like	0.0	0.0	0.0	0.0	0.0	0.0
638	I126T	0.285544152051118	0.0291199482079618	increased	0.0	0.0	0.0	0.0	0.0	0.0
639	I126V	-0.17273450729818898	0.20577514473310396	WT_like	0.0	0.0	0.0	0.0	0.0	0.0
640	Y127C	-0.336251667507083	0.0128770178256831	decreased	0.0	0.0	0.0	0.0	0.0	0.0
641	Y127D	-0.241663499788703	0.42653419474043297	WT_like	0.0	0.0	0.0	0.0	0.0	0.0
642	Y127F	-0.116783316310748	0.338668478930801	WT_like	0.0	0.0	0.0	0.0	0.0	0.0
643	Y127H	0.0510153577474572	0.667531632336103	WT_like	0.0	0.0	0.0	0.0	0.0	0.0
644	Y127N	-1.88228402261331	2.25791127747443e-14	decreased	0.0	0.0	0.0	0.0	0.0	0.0
645	Y127S	-0.0840940831313501	0.757975539786935	WT_like	0.0	0.0	0.0	0.0	0.0	0.0
646	Y127*	-2.2787882368705095	1.0325256275754401e-25	decreased	0.0	0.0	0.0	0.0	0.0	0.0
647	S128A	0.22981040939372	0.27715377153154197	WT_like	0.0	0.0	0.0	0.0	0.0	0.0
648	S128F	-0.441235726075052	0.00111041466166367	decreased	0.0	0.0	0.0	0.0	0.0	0.0
649	S128P	-2.04023193544493	4.07730237040156e-20	decreased	0.0	0.0	0.0	0.0	0.0	0.0
650	S128T	0.395916357108354	6.851576296996851e-05	increased	5.738090592974282e-06	0.0	0.0	0.0	0.0	5.944243000653867e-05
651	S128Y	-0.5454836776844061	5.23484321758778e-06	decreased	0.0	0.0	0.0	0.0	0.0	0.0
652	T129A	-1.0398425082848801	4.075443929538069e-12	decreased	0.0	0.0	0.0	0.0	0.0	0.0
653	T129K	0.20198969089426896	0.16387836894435	WT_like	0.0	0.0	0.0	0.0	0.0	0.0
654	T129M	-0.442584719325525	3.6197292781135204e-08	decreased	0.0	0.0	0.0	0.0	0.0	0.0
655	T129P	-1.25535352562296	0.000177693448993624	decreased	0.0	0.0	0.0	0.0	0.0	0.0
656	T129R	-1.4739384334263	3.63823479774905e-11	decreased	0.0	0.0	0.0	0.0	0.0	0.0
657	T129S	0.29399080797045696	0.0118903694200889	increased	0.0	0.0	0.0	0.0	0.0	0.0
658	G130A	-0.25669896836045897	0.40794504575696705	WT_like	0.0	0.0	0.0	0.0	0.0	0.0
659	G130E	-0.546855865466496	1.59460324156262e-05	decreased	0.0	0.0	0.0	0.0	0.0	0.0
660	G130R	-0.664447680506169	6.7937911893112e-11	decreased	0.0	0.0	0.0	0.0	0.0	0.0
661	G130V	-0.0580413233136423	0.6502092755050219	WT_like	0.0	0.0	0.0	0.0	0.0	0.0
662	G130W	-0.6695241469125479	3.5322326509658402e-06	decreased	0.0	0.0	0.0	0.0	0.0	0.0
663	K131E	0.11917722415418198	0.20462355887758601	WT_like	0.0	0.0	0.0	0.0	0.0	0.0
664	K131M	-0.346706778614209	0.004645676482665921	decreased	0.0	0.0	0.0	0.0	0.0	0.0
665	K131N	-0.25050105833573605	0.0109524006647713	decreased	0.0	0.0	0.0	0.0	0.0	0.0
666	K131Q	0.12764161457012801	0.6637845435842601	WT_like	0.0	0.0	0.0	0.0	0.0	0.0
667	K131R	0.0244167255227356	0.8771252337163951	WT_like	0.0	0.0	0.0	0.0	0.0	0.0
668	K131T	0.206921387085699	0.27123502504099106	WT_like	0.0	0.0	0.0	0.0	0.0	0.0
669	K131*	-1.66826377818078	3.15930205634845e-12	decreased	0.0	0.0	0.0	0.0	0.0	0.0
670	V132A	-0.224495935912118	0.0627599196392207	WT_like	0.0	0.0	0.0	0.0	0.0	0.0
671	V132D	-1.3544767494075098	9.48392395097362e-11	decreased	0.0	0.0	0.0	0.0	0.0	0.0
672	V132F	-0.349980897342088	0.0510824299819799	WT_like	0.0	0.0	0.0	0.0	0.0	0.0
673	V132G	-0.6184576478234379	0.0113568396202853	decreased	0.0	0.0	0.0	0.0	0.0	0.0
674	V132I	-0.39841305276848493	6.15487390692276e-05	decreased	0.0	0.0	0.0	0.0	0.0	0.0
675	V132L	-1.57476958011114	8.992783936594729e-14	decreased	0.0	0.0	0.0	0.0	0.0	0.0
676	C133G	-0.677774439828049	0.0008395076064674849	decreased	0.0	0.0	0.0	0.0	0.0	0.0
677	C133R	-0.23899396895063799	0.00421569579429907	decreased	0.0	0.0	0.0	0.0	0.0	0.0
678	C133S	-0.662589263662861	5.920749620594639e-12	decreased	0.0	0.0	0.0	0.0	0.0	0.0
679	C133Y	-0.13568333204118302	0.0770205537508149	WT_like	0.0	0.0	0.0	0.0	0.0	0.0
680	C133*	-1.85206603889556	4.71522150369011e-17	decreased	0.0	0.0	0.0	0.0	0.0	0.0
681	N134D	-0.142314499706206	0.289676212631037	WT_like	0.0	0.0	0.0	0.0	0.0	0.0
682	N134H	-0.5113407597008621	0.15640178226751	WT_like	0.0	0.0	0.0	0.0	0.0	0.0
683	N134I	-0.14844459422609502	0.3181017231126	WT_like	0.0	0.0	0.0	0.0	0.0	0.0
684	N134K	0.38004900428011107	0.000353963837457428	increased	0.0	0.0	0.0	0.0	0.0	0.0
685	N134S	-0.18810112524950698	0.0503334326764827	WT_like	0.0	0.0	0.0	0.0	0.0	0.0
686	N134T	-0.114265487328926	0.500391126689874	WT_like	0.0	0.0	0.0	0.0	0.0	0.0
687	N134Y	0.16361019641179	0.44133123292490295	WT_like	0.0	0.0	0.0	0.0	0.0	0.0
688	P135A	-0.112560314029073	0.547643311921848	WT_like	0.0	0.0	0.0	0.0	0.0	0.0
689	P135H	0.307948063821659	0.00210105238878626	increased	0.0	0.0	0.0	0.0	0.0	0.0
690	P135L	-0.0695364396508914	0.5051035012227321	WT_like	0.0	0.0	0.0	0.0	0.0	0.0
691	P135R	0.8267841812084109	2.74043680202013e-05	increased	0.0	0.0	0.0	0.0	0.0	0.0
692	P135S	-0.477359979333622	5.10392620069551e-06	decreased	0.0	0.0	0.0	0.0	0.0	0.0
693	P135T	-0.11389829638698101	0.30628342281007304	WT_like	0.0	0.0	0.0	0.0	0.0	0.0
694	D136A	-0.32698954748433	0.325328069288965	WT_like	0.0	0.0	0.0	0.0	0.0	0.0
695	D136E	-0.428011037963219	0.00741212496623632	decreased	0.0	0.0	0.0	0.0	0.0	0.0
696	D136G	-0.15926302137077097	0.151044253034339	WT_like	0.0	0.0	0.0	0.0	0.0	0.0
697	D136H	0.21725709594063	0.33940361393543494	WT_like	0.0	0.0	0.0	0.0	0.0	0.0
698	D136N	0.141551040096024	0.12862113440656803	WT_like	0.0	0.0	0.0	0.0	0.0	0.0
699	D136V	-0.42507738792955896	0.006067644370703971	decreased	0.0	0.0	0.0	0.0	0.0	0.0
700	D136Y	-0.6966251787382071	3.8679975318592606e-05	decreased	0.0	0.0	0.0	0.0	0.0	0.0
701	N137D	0.327159616512955	0.0015404485315505	increased	0.0	0.0	0.0	0.0	0.0	0.0
702	N137H	0.348068395095895	0.128872395830556	WT_like	0.0	0.0	0.0	0.0	0.0	0.0
703	N137I	-0.458661916610581	0.000880733871700275	decreased	0.0	0.0	0.0	0.0	0.0	0.0
704	N137K	0.247430348649758	0.0384712061087696	increased	0.0	0.0	0.0	0.0	0.0	0.0
705	N137S	0.128000718966587	0.28022033414058695	WT_like	0.0	0.0	0.0	0.0	0.0	0.0
706	N137T	-0.11127776441019001	0.641882459529339	WT_like	0.0	0.0	0.0	0.0	0.0	0.0
707	N137Y	-0.13502127847140302	0.42601716931761296	WT_like	0.0	0.0	0.0	0.0	0.0	0.0
708	P138A	0.366864385126846	0.150976299228333	WT_like	5.732827315775594e-06	0.0	0.0	9.794607089336611e-06	0.0	0.0
709	P138H	-0.258324630792805	0.0152451127739116	decreased	0.0	0.0	0.0	0.0	0.0	0.0
710	P138L	-0.35357697124155896	0.000695616512896127	decreased	9.460558929821574e-06	0.0	0.0	1.696093895758069e-05	0.0	0.0
711	P138R	1.13693232780853	8.18511401261574e-08	increased	0.0	0.0	0.0	0.0	0.0	0.0
712	P138S	-0.18168765482959098	0.153884042424965	WT_like	0.0	0.0	0.0	0.0	0.0	0.0
713	P138T	-0.232937712745818	0.0831247000675254	WT_like	0.0	0.0	0.0	0.0	0.0	0.0
714	Q139E	0.326954895085949	0.22131199905512	WT_like	0.0	0.0	0.0	0.0	0.0	0.0
715	Q139H	-0.386577404082341	6.38840606714484e-05	decreased	0.0	0.0	0.0	0.0	0.0	0.0
716	Q139K	-1.54666577619358	2.09791871163083e-07	decreased	0.0	0.0	0.0	0.0	0.0	0.0
717	Q139L	-0.99450699811582	3.81082988803116e-09	decreased	0.0	0.0	0.0	0.0	0.0	0.0
718	Q139P	-0.48205223339556	0.012956637478145	decreased	0.0	0.0	0.0	0.0	0.0	0.0
719	Q139R	0.11281947656842402	0.6248331900352879	WT_like	0.0	0.0	0.0	0.0	0.0	0.0
720	Q139*	-1.12723764482044	1.6325678992449e-09	decreased	0.0	0.0	0.0	0.0	0.0	0.0
721	E140A	-0.48426059239178004	0.0449464970149124	decreased	0.0	0.0	0.0	0.0	0.0	0.0
722	E140D	0.547347289236514	4.7734963937260004e-08	increased	0.0	0.0	0.0	0.0	0.0	0.0
723	E140G	-0.199267528551597	0.10495188507129499	WT_like	0.0	0.0	0.0	0.0	0.0	0.0
724	E140K	0.41789744905452003	0.00011922606861958301	increased	0.0	0.0	0.0	0.0	0.0	0.0
725	E140V	-0.267908153055713	0.0243000782386744	decreased	0.0	0.0	0.0	0.0	0.0	0.0
726	E140*	-2.1048545759873103	2.43611090830909e-17	decreased	0.0	0.0	0.0	0.0	0.0	0.0
727	C141F	-0.234453173240728	0.36339977669048706	WT_like	0.0	0.0	0.0	0.0	0.0	0.0
728	C141G	-0.847225898698747	0.0032275268961409896	decreased	0.0	0.0	0.0	0.0	0.0	0.0
729	C141R	-0.23567349319512804	0.0872534744580806	WT_like	0.0	0.0	0.0	0.0	0.0	0.0
730	C141S	-0.150449520385585	0.108013234011672	WT_like	0.0	0.0	0.0	0.0	0.0	0.0
731	C141W	0.149268604578034	0.573383691407795	WT_like	0.0	0.0	0.0	0.0	0.0	0.0
732	C141Y	0.259209520022773	0.00126124559943069	increased	1.081646265616268e-05	0.0	6.795632673401893e-05	0.0	0.0	0.0
733	C141*	-1.08045808351551	5.53886501578711e-09	decreased	0.0	0.0	0.0	0.0	0.0	0.0
734	L142M	-0.0625075076285754	0.6310518643587989	WT_like	0.0	0.0	0.0	0.0	0.0	0.0
735	L142P	-0.53125101213405	2.98965311427659e-06	decreased	0.0	0.0	0.0	0.0	0.0	0.0
736	L142Q	-0.19222956156117604	0.0708331455223482	WT_like	0.0	0.0	0.0	0.0	0.0	0.0
737	L142R	-0.0365733851011581	0.8683850011673421	WT_like	0.0	0.0	0.0	0.0	0.0	0.0
738	L142V	0.69212124835172	0.00305649414538535	increased	0.0	0.0	0.0	0.0	0.0	0.0
739	L143M	-0.315673088603339	0.0144304929271325	decreased	0.0	0.0	0.0	0.0	0.0	0.0
740	L143P	-0.0170906022437852	0.887792321914292	WT_like	0.0	0.0	0.0	0.0	0.0	0.0
741	L143Q	0.1840111696929	0.705377809351061	WT_like	0.0	0.0	0.0	0.0	0.0	0.0
742	L143R	-0.6521574047266829	0.00439475143580016	decreased	0.0	0.0	0.0	0.0	0.0	0.0
743	L143V	0.27618163673732105	0.0928135165311367	WT_like	0.0	0.0	0.0	0.0	0.0	0.0
744	L144M	-0.22458638354828303	0.052840519390836	WT_like	0.0	0.0	0.0	0.0	0.0	0.0
745	L144P	-0.861028794565655	2.0193871226758e-09	decreased	0.0	0.0	0.0	0.0	0.0	0.0
746	L144Q	0.6163013586752111	0.128268621420035	WT_like	0.0	0.0	0.0	0.0	0.0	0.0
747	L144R	-0.983364538753634	0.000133339561682726	decreased	0.0	0.0	0.0	0.0	0.0	0.0
748	E145A	-0.5302759615666649	0.0858739232833544	WT_like	0.0	0.0	0.0	0.0	0.0	0.0
749	E145D	-0.453252152742095	0.00045058068400798704	decreased	0.0	0.0	0.0	0.0	0.0	0.0
750	E145G	-0.9728898779952109	2.31214588295698e-09	decreased	0.0	0.0	0.0	0.0	0.0	0.0
751	E145K	-1.67129764832124	6.0553569179617e-20	decreased	0.0	0.0	0.0	0.0	0.0	0.0
752	E145Q	-0.16714132987738697	0.654134143286926	WT_like	0.0	0.0	0.0	0.0	0.0	0.0
753	E145V	-0.5799742923431821	0.00243866677061192	decreased	0.0	0.0	0.0	0.0	0.0	0.0
754	E145*	-1.24720582197446	2.98327233624797e-07	decreased	0.0	0.0	0.0	0.0	0.0	0.0
755	P146L	-0.630240927854307	9.062237189873921e-07	decreased	0.0	0.0	0.0	0.0	0.0	0.0
756	P146Q	-1.2508780780476	6.83787871508194e-13	decreased	0.0	0.0	0.0	0.0	0.0	0.0
757	P146S	-0.412135919203915	2.0356860547355498e-05	decreased	0.0	0.0	0.0	0.0	0.0	0.0
758	P146T	0.189939457550751	0.18761645545738	WT_like	0.0	0.0	0.0	0.0	0.0	0.0
759	G147A	-0.6133015858159849	5.55468258597742e-06	decreased	0.0	0.0	0.0	0.0	0.0	0.0
760	G147C	-0.334228208159848	0.0022489549499465603	decreased	0.0	0.0	0.0	0.0	0.0	0.0
761	G147D	0.25209105100843104	0.00149178618192738	increased	0.0	0.0	0.0	0.0	0.0	0.0
762	G147R	0.0394402766959502	0.8252489662154101	WT_like	0.0	0.0	0.0	0.0	0.0	0.0
763	G147S	-0.21826271484627602	0.0446266089544102	decreased	0.0	0.0	0.0	0.0	0.0	0.0
764	G147V	-0.712968022009947	9.06638291255901e-05	decreased	0.0	0.0	0.0	0.0	0.0	0.0
765	L148F	-1.26790112323222	2.2090190981072002e-10	decreased	0.0	0.0	0.0	0.0	0.0	0.0
766	L148M	-1.28719745391434	1.0217481397496e-08	decreased	0.0	0.0	0.0	0.0	0.0	0.0
767	L148S	-1.3252920391871799	5.1659078594052896e-21	decreased	0.0	0.0	0.0	0.0	0.0	0.0
768	L148V	-0.0267779061328686	0.8722192579745841	WT_like	0.0	0.0	0.0	0.0	0.0	0.0
769	L148W	-0.790589569693106	0.0091260821746312	decreased	0.0	0.0	0.0	0.0	0.0	0.0
770	L148*	-1.60484387098201	1.6215934198537998e-08	decreased	0.0	0.0	0.0	0.0	0.0	0.0
771	N149D	-0.215804758350298	0.0655169333371507	WT_like	0.0	0.0	0.0	0.0	0.0	0.0
772	N149H	-0.30444716619178197	0.30876974591633694	WT_like	0.0	0.0	0.0	0.0	0.0	0.0
773	N149I	-1.74471489973481	1.44276997313692e-16	decreased	0.0	0.0	0.0	0.0	0.0	0.0
774	N149K	-0.6820638583093679	1.92347626342164e-09	decreased	0.0	0.0	0.0	0.0	0.0	0.0
775	N149S	-0.598878279931923	2.3759609278504397e-06	decreased	0.0	0.0	0.0	0.0	0.0	0.0
776	N149T	-0.643926962105093	0.0071883475412297905	decreased	0.0	0.0	0.0	0.0	0.0	0.0
777	N149Y	-0.7056979109928979	3.54056908561026e-05	decreased	0.0	0.0	0.0	0.0	0.0	0.0
778	E150A	0.8008927565806891	0.00010682379817238	increased	0.0	0.0	0.0	0.0	0.0	0.0
779	E150D	-0.0325226533466349	0.788410534238575	WT_like	0.0	0.0	0.0	0.0	0.0	0.0
780	E150G	-0.369354405744512	0.00329075275662298	decreased	0.0	0.0	0.0	0.0	0.0	0.0
781	E150K	-0.231605207968565	0.03328233025755101	decreased	0.0	0.0	0.0	0.0	0.0	0.0
782	E150Q	-0.0751684308948028	0.812236268674033	WT_like	0.0	0.0	0.0	0.0	0.0	0.0
783	E150V	-0.9768731673859921	5.30778152208668e-12	decreased	0.0	0.0	0.0	0.0	0.0	0.0
784	E150*	-1.93142731145252	1.03017453385051e-11	decreased	0.0	0.0	0.0	0.0	0.0	0.0
785	I151F	-1.5746417645128798	9.78011446047228e-17	decreased	0.0	0.0	0.0	0.0	0.0	0.0
786	I151L	0.0762341862975463	0.8181104861933929	WT_like	0.0	0.0	0.0	0.0	0.0	0.0
787	I151N	-1.72023158170899	4.3016144361770105e-15	decreased	0.0	0.0	0.0	0.0	0.0	0.0
788	I151S	-0.882806421911395	0.00010190278040981899	decreased	0.0	0.0	0.0	0.0	0.0	0.0
789	I151T	-0.8237394322342729	2.1526782245141896e-07	decreased	0.0	0.0	0.0	0.0	0.0	0.0
790	I151V	-0.853696298721722	2.7850157621985496e-08	decreased	0.0	0.0	0.0	0.0	0.0	0.0
791	M152I	-1.18002177402277	3.7799339491546093e-28	decreased	0.0	0.0	0.0	0.0	0.0	0.0
792	M152K	-1.4099132529396599	2.7095482979556e-14	decreased	0.0	0.0	0.0	0.0	0.0	0.0
793	M152L	-1.30606676437856	1.65867736990656e-19	decreased	0.0	0.0	0.0	0.0	0.0	0.0
794	M152R	-0.9752682443731071	0.00327517070647375	decreased	0.0	0.0	0.0	0.0	0.0	0.0
795	M152T	-1.50189140709295	1.9371271411288e-20	decreased	0.0	0.0	0.0	0.0	0.0	0.0
796	M152V	-1.29771412106313	3.46046724469814e-18	decreased	0.0	0.0	0.0	0.0	0.0	0.0
797	A153D	-0.427295996349947	0.0125928564554444	decreased	0.0	0.0	0.0	0.0	0.0	0.0
798	A153E	0.0433069167912828	0.931763990814646	WT_like	0.0	0.0	0.0	0.0	0.0	0.0
799	A153G	-0.21402429760807604	0.273780951394943	WT_like	0.0	0.0	0.0	0.0	0.0	0.0
800	A153P	-0.833240120500093	0.0049901135041959	decreased	0.0	0.0	0.0	0.0	0.0	0.0
801	A153S	-0.555536469095996	6.244855854433e-05	decreased	0.0	0.0	0.0	0.0	0.0	0.0
802	A153T	-0.35556211667881704	2.12268079476997e-09	decreased	0.0	0.0	0.0	0.0	0.0	0.0
803	A153V	-0.463650878479564	1.9574805598470498e-13	decreased	0.0	0.0	0.0	0.0	0.0	0.0
804	N154D	-0.41046332275555	0.000848134231260674	decreased	0.0	0.0	0.0	0.0	0.0	0.0
805	N154H	-0.23289751415367801	0.27602490730817103	WT_like	0.0	0.0	0.0	0.0	0.0	0.0
806	N154I	-1.52069732953638	3.0679788984533503e-13	decreased	0.0	0.0	0.0	0.0	0.0	0.0
807	N154K	0.00835741116107155	0.944381026262435	WT_like	1.0407957230234422e-05	5.483809053768748e-05	0.0	6.098862562132162e-06	0.0	0.0
808	N154S	-0.152193775611013	0.147599759013557	WT_like	0.0	0.0	0.0	0.0	0.0	0.0
809	N154T	0.0628390091497846	0.7489032140734929	WT_like	0.0	0.0	0.0	0.0	0.0	0.0
810	N154Y	-0.285369061836843	0.0468948962995403	decreased	0.0	0.0	0.0	0.0	0.0	0.0
811	S155A	-0.579937217759201	0.0027646933805332303	decreased	0.0	0.0	0.0	0.0	0.0	0.0
812	S155L	-1.66390842888224	1.10772480412728e-18	decreased	0.0	0.0	0.0	0.0	0.0	0.0
813	S155P	-1.23333983779664	3.52202211876507e-19	decreased	0.0	0.0	0.0	0.0	0.0	0.0
814	S155T	-1.4961754368250801	1.2927895266577299e-20	decreased	0.0	0.0	0.0	0.0	0.0	0.0
815	S155*	-0.992264885884345	1.8473400477328e-05	decreased	0.0	0.0	0.0	0.0	0.0	0.0
816	L156F	0.174116390980727	0.278023544514	WT_like	0.0	0.0	0.0	0.0	0.0	0.0
817	L156M	-0.23230847256154102	0.0293596171358368	decreased	0.0	0.0	0.0	0.0	0.0	0.0
818	L156S	-0.19152163658283	0.0513984492692615	WT_like	0.0	0.0	0.0	0.0	0.0	0.0
819	L156V	-0.833270509600195	2.2988177335562802e-07	decreased	0.0	0.0	0.0	0.0	0.0	0.0
820	L156W	-0.283279662589685	0.18152027305176002	WT_like	0.0	0.0	0.0	0.0	0.0	0.0
821	L156*	-1.8962197367323201	1.68326079323832e-22	decreased	0.0	0.0	0.0	0.0	0.0	0.0
822	D157A	-0.43980901425668106	0.08194511103055001	WT_like	0.0	0.0	0.0	0.0	0.0	0.0
823	D157E	-1.3638828450946998	9.34228196420682e-24	decreased	0.0	0.0	0.0	0.0	0.0	0.0
824	D157G	-1.23087301829544	1.94244305150991e-14	decreased	0.0	0.0	0.0	0.0	0.0	0.0
825	D157N	-0.492498834801585	2.47743084122083e-06	decreased	0.0	0.0	0.0	0.0	0.0	0.0
826	D157V	-2.52707707675651	3.26990653024845e-33	decreased	0.0	0.0	0.0	0.0	0.0	0.0
827	D157Y	-1.81758991104666	2.9791764256027997e-16	decreased	0.0	0.0	0.0	0.0	0.0	0.0
828	Y158C	-1.25344262208317	9.04156307497083e-14	decreased	0.0	0.0	0.0	0.0	0.0	0.0
829	Y158D	-0.207016224438573	0.462332793952125	WT_like	0.0	0.0	0.0	0.0	0.0	0.0
830	Y158F	-1.87361306040171	2.14096556024272e-36	decreased	0.0	0.0	0.0	0.0	0.0	0.0
831	Y158H	-1.55858545621733	1.00871052470907e-12	decreased	0.0	0.0	0.0	0.0	0.0	0.0
832	Y158S	-0.742532560948781	0.0131136254165112	decreased	0.0	0.0	0.0	0.0	0.0	0.0
833	Y158*	-1.5563907862772	5.72104114714946e-23	decreased	0.0	0.0	0.0	0.0	0.0	0.0
834	N159D	-0.548977680580537	3.1084184498612896e-05	decreased	0.0	0.0	0.0	0.0	0.0	0.0
835	N159H	-0.182008810466566	0.49134516182786503	WT_like	0.0	0.0	0.0	0.0	0.0	0.0
836	N159I	-1.5084901069210601	8.70644522834822e-25	decreased	0.0	0.0	0.0	0.0	0.0	0.0
837	N159K	-0.0982112128712451	0.247436054283351	WT_like	0.0	0.0	0.0	0.0	0.0	0.0
838	N159S	-0.7186264295952609	6.44293597702955e-10	decreased	1.7294634858374236e-05	2.7253154552639466e-05	0.0	2.433445271815837e-05	0.0	0.0
839	N159T	-0.503949815065179	0.0048266637223256	decreased	0.0	0.0	0.0	0.0	0.0	0.0
840	N159Y	-0.6343847065366279	0.000219544400457126	decreased	0.0	0.0	0.0	0.0	0.0	0.0
841	E160A	-1.06665351269119	2.30239634681605e-06	decreased	0.0	0.0	0.0	0.0	0.0	0.0
842	E160D	-0.43498386157655106	0.00352868696788094	decreased	0.0	0.0	0.0	0.0	0.0	0.0
843	E160G	-1.26464064994255	4.77045057257225e-22	decreased	0.0	0.0	0.0	0.0	0.0	0.0
844	E160K	-0.371084262481477	0.00381991190251225	decreased	0.0	0.0	0.0	0.0	0.0	0.0
845	E160V	-1.05055105622381	7.14099636444927e-15	decreased	0.0	0.0	0.0	0.0	0.0	0.0
846	E160*	-1.20347043838616	1.25960800374382e-06	decreased	0.0	0.0	0.0	0.0	0.0	0.0
847	R161C	-0.6260533713511272	2.9287539139399606e-17	decreased	0.0	0.0	0.0	0.0	0.0	0.0
848	R161G	-1.79846678064152	3.9781521569083796e-07	decreased	0.0	0.0	0.0	0.0	0.0	0.0
849	R161H	-1.7555132913495999	1.64868125145454e-38	decreased	0.0	0.0	0.0	0.0	0.0	0.0
850	R161L	-1.0402210505332201	2.11586432717998e-06	decreased	0.0	0.0	0.0	0.0	0.0	0.0
851	R161P	-2.7985831271905397	5.66144634661937e-19	decreased	0.0	0.0	0.0	0.0	0.0	0.0
852	R161S	-1.39169492103378	9.816902652507382e-08	decreased	0.0	0.0	0.0	0.0	0.0	0.0
853	L162M	-0.929279563651745	1.45764057481454e-13	decreased	0.0	0.0	0.0	0.0	0.0	0.0
854	L162P	-1.1216229727995701	4.3988202127492304e-20	decreased	0.0	0.0	0.0	0.0	0.0	0.0
855	L162Q	-1.53151876354277	6.51425926640771e-25	decreased	0.0	0.0	0.0	0.0	0.0	0.0
856	L162R	-1.1186787703733898	1.63305641238443e-11	decreased	0.0	0.0	0.0	0.0	0.0	0.0
857	L162V	-0.9772031993893309	0.0069494565999036395	decreased	0.0	0.0	0.0	0.0	0.0	0.0
858	W163C	-0.872512704533679	2.54737342429455e-11	decreased	0.0	0.0	0.0	0.0	0.0	0.0
859	W163G	-0.9495523496819591	3.77492534832146e-05	decreased	0.0	0.0	0.0	0.0	0.0	0.0
860	W163L	0.21126853969712897	0.274828358097859	WT_like	0.0	0.0	0.0	0.0	0.0	0.0
861	W163R	-0.742990920844232	6.2940957938406895e-18	decreased	5.455567133481361e-06	0.0	0.0	9.498480243161095e-06	0.0	0.0
862	W163S	0.9890296688645351	0.0118872994523017	increased	0.0	0.0	0.0	0.0	0.0	0.0
863	W163*	-1.63830631108596	4.01830857778941e-41	decreased	0.0	0.0	0.0	0.0	0.0	0.0
864	A164D	-1.3348801872112601	1.63479039366668e-13	decreased	0.0	0.0	0.0	0.0	0.0	0.0
865	A164G	-1.61413569612791	1.34739669595917e-07	decreased	0.0	0.0	0.0	0.0	0.0	0.0
866	A164S	-0.8163260864873759	0.00030667611647245096	decreased	5.4546148769166154e-06	0.0	7.599361653621096e-05	0.0	0.0	0.0
867	A164T	-1.27125213793364	6.56558845017478e-39	decreased	0.0	0.0	0.0	0.0	0.0	0.0
868	A164V	-0.520096539782139	6.68556712349048e-10	decreased	0.0	0.0	0.0	0.0	0.0	0.0
869	W165C	-1.17838062171477	1.15009866221332e-19	decreased	0.0	0.0	0.0	0.0	0.0	0.0
870	W165G	-0.739004968227748	6.70010893273037e-05	decreased	0.0	0.0	0.0	0.0	0.0	0.0
871	W165L	-1.08120883736166	2.23122436198499e-05	decreased	0.0	0.0	0.0	0.0	0.0	0.0
872	W165R	-1.4070661741487602	3.924093630151639e-52	decreased	0.0	0.0	0.0	0.0	0.0	0.0
873	W165S	-1.5263823369901002	1.91880354750978e-08	decreased	0.0	0.0	0.0	0.0	0.0	0.0
874	W165*	-0.6262213817343111	6.558764163057729e-15	decreased	0.0	0.0	0.0	0.0	0.0	0.0
875	E166A	-0.7350202034471509	0.0097638066498566	decreased	0.0	0.0	0.0	0.0	0.0	0.0
876	E166D	-0.6265374704972779	2.1945974874820002e-07	decreased	0.0	0.0	0.0	0.0	0.0	0.0
877	E166G	-1.1099226199941599	1.7793842893983e-14	decreased	0.0	0.0	0.0	0.0	0.0	0.0
878	E166K	-0.488892256612188	4.98899030779578e-06	decreased	0.0	0.0	0.0	0.0	0.0	0.0
879	E166Q	-0.7279222927744441	0.0062179200010561	decreased	5.453603468491806e-06	0.0	0.0	9.495053077346703e-06	0.0	0.0
880	E166V	-0.9262826789348091	4.25763960630576e-06	decreased	0.0	0.0	0.0	0.0	0.0	0.0
881	E166*	-1.49283319737156	3.70787808207964e-10	decreased	0.0	0.0	0.0	0.0	0.0	0.0
882	S167A	0.5018586778107	0.0261073413708808	increased	0.0	0.0	0.0	0.0	0.0	0.0
883	S167C	-0.300835920418747	0.489399879602546	WT_like	0.0	0.0	0.0	0.0	0.0	0.0
884	S167F	-1.1425631598138202	6.10835541334275e-15	decreased	0.0	0.0	0.0	0.0	0.0	0.0
885	S167P	-1.9491170776113302	6.22997169343242e-17	decreased	0.0	0.0	0.0	0.0	0.0	0.0
886	S167T	-0.140148071115175	0.251121138657445	WT_like	0.0	0.0	0.0	0.0	0.0	0.0
887	S167Y	-0.7799956031269829	4.70198644475499e-05	decreased	0.0	0.0	0.0	0.0	0.0	0.0
888	W168C	-0.7741216173431991	1.56718167809e-05	decreased	0.0	0.0	0.0	0.0	0.0	0.0
889	W168G	-0.8726437998478159	0.00011942473213071899	decreased	0.0	0.0	0.0	0.0	0.0	0.0
890	W168L	-0.9896110061706759	1.07064275098447e-09	decreased	0.0	0.0	0.0	0.0	0.0	0.0
891	W168R	-1.51310779676516	5.184630642555319e-58	decreased	0.0	0.0	0.0	0.0	0.0	0.0
892	W168S	0.0637205614792709	0.9064095691274059	WT_like	0.0	0.0	0.0	0.0	0.0	0.0
893	W168*	-1.33377053513186	2.4950642962344998e-31	decreased	0.0	0.0	0.0	0.0	0.0	0.0
894	R169G	-0.727835693363891	7.49178121169196e-13	decreased	0.0	0.0	0.0	0.0	0.0	0.0
895	R169K	-1.3504571593888	5.083791069810049e-19	decreased	0.0	0.0	0.0	0.0	0.0	0.0
896	R169M	-0.859263079872472	8.01858327439766e-07	decreased	0.0	0.0	0.0	0.0	0.0	0.0
897	R169S	-0.850504035676716	7.123018766138801e-08	decreased	0.0	0.0	0.0	0.0	0.0	0.0
898	R169T	-0.892844742326359	0.0065163505377299705	decreased	0.0	0.0	0.0	0.0	0.0	0.0
899	R169W	-1.47076395797529	2.31057926343214e-12	decreased	0.0	0.0	0.0	0.0	0.0	0.0
900	S170A	-0.38551704496721506	0.152410047627449	WT_like	0.0	0.0	0.0	0.0	0.0	0.0
901	S170F	-0.22247886921578602	0.0482785723940507	decreased	0.0	0.0	0.0	0.0	0.0	0.0
902	S170P	-0.715852068921931	1.1819574431554301e-05	decreased	0.0	0.0	0.0	0.0	0.0	0.0
903	S170T	-0.008610121034523409	0.958312781186125	WT_like	0.0	0.0	0.0	0.0	0.0	0.0
904	S170Y	-0.29843825251121003	0.0655169333371507	WT_like	0.0	0.0	0.0	0.0	0.0	0.0
905	E171A	-0.482199468237015	0.0129691476490497	decreased	0.0	0.0	0.0	0.0	0.0	0.0
906	E171D	-0.129471010622174	0.139219060340074	WT_like	9.48397682116065e-06	0.0	0.0	1.6974470396523627e-05	0.0	0.0
907	E171G	-0.151720942184068	0.150177565875128	WT_like	0.0	0.0	0.0	0.0	0.0	0.0
908	E171K	-0.11062023390625099	0.25125023826996495	WT_like	0.0	0.0	0.0	0.0	0.0	0.0
909	E171Q	-0.17813919205955397	0.399351055955673	WT_like	0.0	0.0	0.0	0.0	0.0	0.0
910	E171V	-1.19797524063392	7.96602283534547e-19	decreased	5.4541091258153895e-06	0.0	0.0	9.495864550988044e-06	0.0	0.0
911	E171*	-2.20861805388467	7.924849321823411e-14	decreased	0.0	0.0	0.0	0.0	0.0	0.0
912	V172A	-0.5044037179319779	2.13940736941559e-05	decreased	0.0	0.0	0.0	0.0	0.0	0.0
913	V172E	-1.12344390057323	7.849634104180631e-06	decreased	0.0	0.0	0.0	0.0	0.0	0.0
914	V172G	-0.24644145722221802	0.180067888681918	WT_like	0.0	0.0	0.0	0.0	0.0	0.0
915	V172L	-0.988775179346177	3.06476698063372e-13	decreased	0.0	0.0	0.0	0.0	0.0	0.0
916	V172M	-0.7976193654437341	1.67435676916774e-19	decreased	0.0	0.0	0.0	0.0	0.0	0.0
917	G173A	-0.931844761700576	5.8406344859000205e-05	decreased	0.0	0.0	0.0	0.0	0.0	0.0
918	G173E	-0.6396988655892429	1.17008608175583e-08	decreased	0.0	0.0	0.0	0.0	0.0	0.0
919	G173R	-1.69507424531813	2.98986488795217e-37	decreased	0.0	0.0	0.0	0.0	0.0	0.0
920	G173V	-1.17535165954113	1.835076623934e-15	decreased	0.0	0.0	0.0	0.0	0.0	0.0
921	G173W	-1.14666110673871	1.5170340568821e-14	decreased	0.0	0.0	0.0	0.0	0.0	0.0
922	K174E	-0.8410557837834771	1.9473719182379e-07	decreased	0.0	0.0	0.0	0.0	0.0	0.0
923	K174I	-0.7980605507672199	3.69804773434279e-06	decreased	0.0	0.0	0.0	0.0	0.0	0.0
924	K174N	-0.941274108404223	8.044971338830859e-11	decreased	0.0	0.0	0.0	0.0	0.0	0.0
925	K174Q	0.307986626831237	0.18655192239772503	WT_like	0.0	0.0	0.0	0.0	0.0	0.0
926	K174R	-0.51437109171976	9.408483535594429e-07	decreased	0.0	0.0	0.0	0.0	0.0	0.0
927	K174T	0.22412740392086603	0.282384160598909	WT_like	0.0	0.0	0.0	0.0	0.0	0.0
928	K174*	-2.1349773492151	1.38257449027341e-20	decreased	0.0	0.0	0.0	0.0	0.0	0.0
929	Q175E	0.303630833645352	0.0559631532672876	WT_like	0.0	0.0	0.0	0.0	0.0	0.0
930	Q175H	-1.3447692994212699	1.34323894794771e-20	decreased	0.0	0.0	0.0	0.0	0.0	0.0
931	Q175K	-0.0564407028515432	0.795098722247473	WT_like	0.0	0.0	0.0	0.0	0.0	0.0
932	Q175L	-1.65573408548953	6.000497273285379e-15	decreased	0.0	0.0	0.0	0.0	0.0	0.0
933	Q175P	-0.27572954473670797	0.22808326225101003	WT_like	0.0	0.0	0.0	0.0	0.0	0.0
934	Q175R	-0.11925031260364401	0.28825805919903097	WT_like	0.0	0.0	0.0	0.0	0.0	0.0
935	Q175*	-1.69507583466672	4.20421092258056e-25	decreased	0.0	0.0	0.0	0.0	0.0	0.0
936	L176F	-0.5559258646568941	3.2026253684111e-07	decreased	0.0	0.0	0.0	0.0	0.0	0.0
937	L176H	-2.0022697295448997	7.694003223187218e-30	decreased	0.0	0.0	0.0	0.0	0.0	0.0
938	L176I	0.0109102861944838	0.9561195787559129	WT_like	0.0	0.0	0.0	0.0	0.0	0.0
939	L176P	-1.7049651476037198	2.24556636335401e-19	decreased	0.0	0.0	0.0	0.0	0.0	0.0
940	L176R	-0.6787351111169361	7.64800359399487e-06	decreased	0.0	0.0	0.0	0.0	0.0	0.0
941	L176V	-0.191789766362768	0.209180642264583	WT_like	0.0	0.0	0.0	0.0	0.0	0.0
942	R177G	-0.8182023066122909	2.51030762408776e-09	decreased	0.0	0.0	0.0	0.0	0.0	0.0
943	R177I	-2.06404951598937	1.70695806499812e-13	decreased	0.0	0.0	0.0	0.0	0.0	0.0
944	R177K	-0.324158544696689	0.0236244874625654	decreased	0.0	0.0	0.0	0.0	0.0	0.0
945	R177S	-0.741097760852966	2.4574727790153197e-06	decreased	0.0	0.0	0.0	0.0	0.0	0.0
946	R177T	-0.357769869937613	0.224427773950998	WT_like	0.0	0.0	0.0	0.0	0.0	0.0
947	R177*	-2.08848387146977	2.2545297239336198e-10	decreased	0.0	0.0	0.0	0.0	0.0	0.0
948	P178H	-1.34973288256808	1.32511812912498e-15	decreased	0.0	0.0	0.0	0.0	0.0	0.0
949	P178L	-1.09348661532554	1.4988720103842498e-16	decreased	5.455001691050524e-06	0.0	0.0	9.497668322426843e-06	0.0	0.0
950	P178R	-1.7058806278695902	1.55941099288744e-08	decreased	0.0	0.0	0.0	0.0	0.0	0.0
951	P178S	-1.47056770138495	9.740671277664098e-26	decreased	0.0	0.0	0.0	0.0	0.0	0.0
952	P178T	-0.320539357092116	0.0632325625957683	WT_like	0.0	0.0	0.0	0.0	0.0	0.0
953	L179F	-0.481902204347358	0.00467680358546399	decreased	0.0	0.0	0.0	0.0	0.0	0.0
954	L179H	-0.316576441676424	0.0008259940417958071	decreased	0.0	0.0	0.0	0.0	0.0	0.0
955	L179I	-0.8730685735968359	1.94743726144986e-10	decreased	0.0	0.0	0.0	0.0	0.0	0.0
956	L179P	-0.48947077170516995	0.000526005999048486	decreased	0.0	0.0	0.0	0.0	0.0	0.0
957	L179R	-1.04928838647024	2.09964440098733e-10	decreased	0.0	0.0	0.0	0.0	0.0	0.0
958	Y180C	-1.3503463126335702	3.01401576708285e-11	decreased	0.0	0.0	0.0	0.0	0.0	0.0
959	Y180D	-0.186211785715788	0.560864353130475	WT_like	0.0	0.0	0.0	0.0	0.0	0.0
960	Y180F	0.23122911332816698	0.28135832558608004	WT_like	0.0	0.0	0.0	0.0	0.0	0.0
961	Y180H	-0.961302332680288	3.8332867100342005e-10	decreased	0.0	0.0	0.0	0.0	0.0	0.0
962	Y180N	-1.4789905275582702	4.5488653998297204e-05	decreased	0.0	0.0	0.0	0.0	0.0	0.0
963	Y180S	-0.39045426916261206	0.0970711148000419	WT_like	0.0	0.0	0.0	0.0	0.0	0.0
964	Y180*	-1.80409257026734	1.4591328548611202e-12	decreased	0.0	0.0	0.0	0.0	0.0	0.0
965	E181A	-0.572741724418548	0.0035746383437798603	decreased	0.0	0.0	0.0	0.0	0.0	0.0
966	E181D	-0.6289349489710401	5.1271349038778e-10	decreased	0.0	0.0	0.0	0.0	0.0	0.0
967	E181G	-1.3785914794901397	8.859029782397108e-16	decreased	0.0	0.0	0.0	0.0	0.0	0.0
968	E181K	-1.58371485810774	1.1232638252632e-21	decreased	0.0	0.0	0.0	0.0	0.0	0.0
969	E181V	-1.6054315408484099	4.113877245861811e-17	decreased	0.0	0.0	0.0	0.0	0.0	0.0
970	E181*	-1.19884059725419	3.29762115798796e-07	decreased	0.0	0.0	0.0	0.0	0.0	0.0
971	E182A	-0.535605948887931	0.0330750377217352	decreased	0.0	0.0	0.0	0.0	0.0	0.0
972	E182D	-0.332310799449612	0.00959550707726176	decreased	0.0	0.0	0.0	0.0	0.0	0.0
973	E182G	-1.09136853633869	8.458511189455519e-13	decreased	0.0	0.0	0.0	0.0	0.0	0.0
974	E182K	-1.0923290877310698	5.68864078218313e-10	decreased	0.0	0.0	0.0	0.0	0.0	0.0
975	E182V	-1.9864473893606498	1.00744345695581e-17	decreased	0.0	0.0	0.0	0.0	0.0	0.0
976	E182*	-0.9316486809039479	7.427927536071809e-06	decreased	0.0	0.0	0.0	0.0	0.0	0.0
977	Y183C	-1.14701937416026	1.0835978859482e-12	decreased	0.0	0.0	0.0	0.0	0.0	0.0
978	Y183D	-0.516600152174982	0.0663114996134878	WT_like	0.0	0.0	0.0	0.0	0.0	0.0
979	Y183F	-1.40604549374852	6.565367646712499e-07	decreased	0.0	0.0	0.0	0.0	0.0	0.0
980	Y183H	-1.3516852964385802	1.87544804212776e-10	decreased	0.0	0.0	0.0	0.0	0.0	0.0
981	Y183N	-1.27837747927744	2.84429143111917e-06	decreased	0.0	0.0	0.0	0.0	0.0	0.0
982	Y183*	-1.1996768733440402	5.72723378413409e-11	decreased	0.0	0.0	0.0	0.0	0.0	0.0
983	V184A	-1.13590295905912	3.854186914736631e-14	decreased	3.1193461850396155e-05	0.0	0.0	0.0	0.0005593884020137983	0.0
984	V184D	-1.673694278651	1.37051873731639e-18	decreased	0.0	0.0	0.0	0.0	0.0	0.0
985	V184F	0.589634178841639	0.0017638403879243602	increased	0.0	0.0	0.0	0.0	0.0	0.0
986	V184G	-1.0931474000349701	3.37721811759183e-07	decreased	0.0	0.0	0.0	0.0	0.0	0.0
987	V184I	-0.287952586972794	0.000257323632878388	decreased	0.0	0.0	0.0	0.0	0.0	0.0
988	V184L	0.0259580503633408	0.864809070818762	WT_like	0.0	0.0	0.0	0.0	0.0	0.0
989	V185A	-0.0537452998845613	0.596053213388494	WT_like	0.0	0.0	0.0	0.0	0.0	0.0
990	V185D	-0.17830644249570102	0.14933670970708302	WT_like	0.0	0.0	0.0	0.0	0.0	0.0
991	V185F	-0.6751478431826771	0.00577308757995007	decreased	0.0	0.0	0.0	0.0	0.0	0.0
992	V185G	0.0784755477897743	0.580549551064361	WT_like	0.0	0.0	0.0	0.0	0.0	0.0
993	V185I	-0.22033087789786898	0.004413744465942979	decreased	0.0	0.0	0.0	0.0	0.0	0.0
994	V185L	-0.468384310286759	0.0012257594996101	decreased	0.0	0.0	0.0	0.0	0.0	0.0
995	L186I	-0.108825440948254	0.31694808244454903	WT_like	0.0	0.0	0.0	0.0	0.0	0.0
996	L186P	-1.4995284675575602	1.38048143103602e-15	decreased	0.0	0.0	0.0	0.0	0.0	0.0
997	L186Q	-2.01415753549327	6.10592194256952e-13	decreased	0.0	0.0	0.0	0.0	0.0	0.0
998	L186R	-0.43551698072874	0.0352162467454089	decreased	0.0	0.0	0.0	0.0	0.0	0.0
999	L186V	-1.4530240213399601	9.2094188568515e-05	decreased	0.0	0.0	0.0	0.0	0.0	0.0
1000	K187E	0.0832481451453369	0.475465621483884	WT_like	0.0	0.0	0.0	0.0	0.0	0.0
1001	K187M	-0.235106985054858	0.0346052379507398	decreased	0.0	0.0	0.0	0.0	0.0	0.0
1002	K187N	-0.5409716883626261	4.32561798588124e-07	decreased	0.0	0.0	0.0	0.0	0.0	0.0
1003	K187Q	0.42095598454774996	0.0019877871116445603	increased	0.0	0.0	0.0	0.0	0.0	0.0
1004	K187R	-0.408363046625243	0.0006032933567487861	decreased	0.0	0.0	0.0	0.0	0.0	0.0
1005	K187T	-0.24085991708218998	0.0680867175787502	WT_like	0.0	0.0	0.0	0.0	0.0	0.0
1006	K187*	-1.63459437306442	2.26868354310959e-22	decreased	0.0	0.0	0.0	0.0	0.0	0.0
1007	N188D	-0.189157252062444	0.22664130396655702	WT_like	0.0	0.0	0.0	0.0	0.0	0.0
1008	N188H	0.118585361176371	0.522494314076344	WT_like	0.0	0.0	0.0	0.0	0.0	0.0
1009	N188I	-2.17030796346687	3.57540595544681e-15	decreased	0.0	0.0	0.0	0.0	0.0	0.0
1010	N188K	-0.988665341621979	1.64119571148514e-08	decreased	0.0	0.0	0.0	0.0	0.0	0.0
1011	N188S	-0.12282307327082001	0.294072882770207	WT_like	0.0	0.0	0.0	0.0	0.0	0.0
1012	N188T	-0.789244919608472	0.0037075181488806	decreased	0.0	0.0	0.0	0.0	0.0	0.0
1013	N188Y	-0.67537654994647	1.10551919067262e-05	decreased	0.0	0.0	0.0	0.0	0.0	0.0
1014	E189A	-0.49415619666281296	0.125841782320571	WT_like	0.0	0.0	0.0	0.0	0.0	0.0
1015	E189D	-0.35209602169702997	0.00122520704295454	decreased	0.0	0.0	0.0	0.0	0.0	0.0
1016	E189G	-1.00264473656082	2.65256745635863e-09	decreased	0.0	0.0	0.0	0.0	0.0	0.0
1017	E189K	-0.673481009979665	6.1217497456068e-08	decreased	0.0	0.0	0.0	0.0	0.0	0.0
1018	E189Q	0.041846345879752	0.9075658091341579	WT_like	0.0	0.0	0.0	0.0	0.0	0.0
1019	E189V	-1.22313524784204	4.34723228278183e-12	decreased	0.0	0.0	0.0	0.0	0.0	0.0
1020	E189*	-1.53724702569007	1.91740000691596e-09	decreased	0.0	0.0	0.0	0.0	0.0	0.0
1021	M190I	-0.36473475777266395	5.32268028542853e-05	decreased	0.0	0.0	0.0	0.0	0.0	0.0
1022	M190K	-2.4129609420054905	6.806948429146529e-18	decreased	0.0	0.0	0.0	0.0	0.0	0.0
1023	M190L	-0.553632730837579	7.5225990291222e-07	decreased	0.0	0.0	0.0	0.0	0.0	0.0
1024	M190R	-0.39013225693270503	0.0933471896193819	WT_like	0.0	0.0	0.0	0.0	0.0	0.0
1025	M190T	-0.303518674805747	0.012585115313331001	decreased	5.4659145568236475e-06	0.0	0.0	0.0	0.0	5.255136896316149e-05
1026	M190V	0.23996815414022798	0.0278346457664515	increased	0.0	0.0	0.0	0.0	0.0	0.0
1027	A191E	-1.11942516155878	3.71239376065107e-06	decreased	0.0	0.0	0.0	0.0	0.0	0.0
1028	A191G	-0.270377132599979	0.20692239999104897	WT_like	0.0	0.0	0.0	0.0	0.0	0.0
1029	A191P	-0.5750456570346989	0.008302186157733529	decreased	6.944251548568095e-06	0.0	0.0	1.2212994626282365e-05	0.0	0.0
1030	A191S	0.030925626940235002	0.8098050102806629	WT_like	0.0	0.0	0.0	0.0	0.0	0.0
1031	A191T	-0.292975571771823	1.00301977707484e-05	decreased	0.0	0.0	0.0	0.0	0.0	0.0
1032	A191V	-0.238647998997439	0.000537892717192654	decreased	0.0	0.0	0.0	0.0	0.0	0.0
1033	R192G	-0.644224260591231	4.672916237174e-08	decreased	0.0	0.0	0.0	0.0	0.0	0.0
1034	R192K	0.035312007240668	0.7347246766898992	WT_like	0.0	0.0	0.0	0.0	0.0	0.0
1035	R192M	0.0012505589297497198	0.9901305543446429	WT_like	0.0	0.0	0.0	0.0	0.0	0.0
1036	R192S	0.0288878782995083	0.842938779265994	WT_like	0.0	0.0	0.0	0.0	0.0	0.0
1037	R192T	-0.373486412577321	0.15790637250052697	WT_like	0.0	0.0	0.0	0.0	0.0	0.0
1038	R192W	-0.316150774763288	0.00137450404885887	decreased	0.0	0.0	0.0	0.0	0.0	0.0
1039	A193D	-0.6051582818819841	1.8981360791789003e-05	decreased	0.0	0.0	0.0	0.0	0.0	0.0
1040	A193G	-0.657312327522244	0.00541867842751514	decreased	0.0	0.0	0.0	0.0	0.0	0.0
1041	A193P	-0.6202354359103721	0.0016068527084842099	decreased	0.0	0.0	0.0	0.0	0.0	0.0
1042	A193S	0.201318404341183	0.128807875622011	WT_like	0.0	0.0	0.0	0.0	0.0	0.0
1043	A193T	-0.051739836492345995	0.380868455684933	WT_like	0.0	0.0	0.0	0.0	0.0	0.0
1044	A193V	-0.22402110799126698	0.00829058934831647	decreased	0.0	0.0	0.0	0.0	0.0	0.0
1045	N194D	-0.31411711176954804	0.0100686895936863	decreased	0.0	0.0	0.0	0.0	0.0	0.0
1046	N194H	0.280312819496587	0.476188568280346	WT_like	0.0	0.0	0.0	0.0	0.0	0.0
1047	N194I	-0.606752282158311	1.29135457734054e-05	decreased	0.0	0.0	0.0	0.0	0.0	0.0
1048	N194K	-0.308738772117795	0.00688327403582201	decreased	0.0	0.0	0.0	0.0	0.0	0.0
1049	N194S	-0.39110360213540896	0.00318661982648573	decreased	0.0	0.0	0.0	0.0	0.0	0.0
1050	N194T	0.23212190109750402	0.309554825766075	WT_like	0.0	0.0	0.0	0.0	0.0	0.0
1051	N194Y	-0.165484581040165	0.42603243580290295	WT_like	0.0	0.0	0.0	0.0	0.0	0.0
1052	H195D	0.651287497415375	0.000113814471009746	increased	0.0	0.0	0.0	0.0	0.0	0.0
1053	H195L	-0.181907152927522	0.16706270051435002	WT_like	0.0	0.0	0.0	0.0	0.0	0.0
1054	H195N	0.00981731079132321	0.9519474283281151	WT_like	5.476271316386099e-06	0.0	0.0	0.0	0.0	5.263989050902774e-05
1055	H195P	0.00448219439079859	0.984380895903042	WT_like	0.0	0.0	0.0	0.0	0.0	0.0
1056	H195Q	-0.288045137898638	0.0051949361549074105	decreased	0.0	0.0	0.0	0.0	0.0	0.0
1057	H195R	-0.741857690438381	3.6251343360371703e-10	decreased	0.0	0.0	0.0	0.0	0.0	0.0
1058	H195Y	-0.766183914931675	6.355263562409489e-09	decreased	6.9497532837584265e-06	0.0	0.0	1.2229423994129876e-05	0.0	0.0
1059	Y196C	-0.645484482093047	1.5512994058399798e-06	decreased	0.0	0.0	0.0	0.0	0.0	0.0
1060	Y196D	-0.4813456829722371	0.026274450181367003	decreased	0.0	0.0	0.0	0.0	0.0	0.0
1061	Y196F	-0.39753636194436104	0.0207203617008246	decreased	0.0	0.0	0.0	0.0	0.0	0.0
1062	Y196H	-0.539033837596554	0.000472143344063638	decreased	0.0	0.0	0.0	0.0	0.0	0.0
1063	Y196N	-0.42684251169684095	0.000695523821221121	decreased	0.0	0.0	0.0	0.0	0.0	0.0
1064	Y196S	-0.6040655240092679	0.0107350884130721	decreased	0.0	0.0	0.0	0.0	0.0	0.0
1065	Y196*	-2.13327035404782	9.974542638244741e-25	decreased	0.0	0.0	0.0	0.0	0.0	0.0
1066	E197A	-0.174047177476082	0.5666806163040251	WT_like	0.0	0.0	0.0	0.0	0.0	0.0
1067	E197D	-0.21198636641612303	0.0177319780224015	decreased	0.0	0.0	0.0	0.0	0.0	0.0
1068	E197G	-0.6982120747665229	9.64079575632752e-09	decreased	0.0	0.0	0.0	0.0	0.0	0.0
1069	E197K	-0.610101092197816	4.912526073943139e-09	decreased	0.0	0.0	0.0	0.0	0.0	0.0
1070	E197Q	-0.5412893537503111	0.0715524222933266	WT_like	0.0	0.0	0.0	0.0	0.0	0.0
1071	E197V	-0.552063857885933	9.42684865115123e-05	decreased	0.0	0.0	0.0	0.0	0.0	0.0
1072	E197*	-0.74601215512086	7.17947482082761e-05	decreased	0.0	0.0	0.0	0.0	0.0	0.0
1073	D198A	-0.40011580447445705	0.107988226355854	WT_like	0.0	0.0	0.0	0.0	0.0	0.0
1074	D198E	-0.6717746455016121	9.993313984127029e-08	decreased	0.0	0.0	0.0	0.0	0.0	0.0
1075	D198G	-0.9172319088519392	8.79582207630768e-09	decreased	0.0	0.0	0.0	0.0	0.0	0.0
1076	D198H	0.0725446613760661	0.7719697544134321	WT_like	0.0	0.0	0.0	0.0	0.0	0.0
1077	D198N	-0.277930337727329	0.0137342643949921	decreased	5.881660981061051e-06	0.0	0.0	1.0015724687759783e-05	0.0	0.0
1078	D198V	-2.25696689023522	2.1241166172342802e-15	decreased	0.0	0.0	0.0	0.0	0.0	0.0
1079	D198Y	-1.40899623421219	5.742333079539231e-08	decreased	0.0	0.0	0.0	0.0	0.0	0.0
1080	Y199C	0.0569399878056012	0.6676744346774929	WT_like	1.6877732082880917e-05	3.750797044371929e-05	0.0	1.9402594126834757e-05	0.0	0.0
1081	Y199D	-0.0272623349320589	0.9349866830563309	WT_like	0.0	0.0	0.0	0.0	0.0	0.0
1082	Y199F	-1.24228445865736	9.84635893224107e-06	decreased	0.0	0.0	0.0	0.0	0.0	0.0
1083	Y199H	-0.43838468308763795	0.00276204611003087	decreased	0.0	0.0	0.0	0.0	0.0	0.0
1084	Y199N	-0.455498647067269	0.049029952943944	decreased	0.0	0.0	0.0	0.0	0.0	0.0
1085	Y199S	-0.5795031689410101	0.0261936253535346	decreased	0.0	0.0	0.0	0.0	0.0	0.0
1086	Y199*	-1.5045679508316898	3.1008258409103595e-20	decreased	0.0	0.0	0.0	0.0	0.0	0.0
1087	G200A	0.512977892710902	0.0477122756699521	increased	0.0	0.0	0.0	0.0	0.0	0.0
1088	G200C	-0.9729542939107941	1.1616084732753402e-12	decreased	0.0	0.0	0.0	0.0	0.0	0.0
1089	G200D	-0.9338443420401801	3.5532732301799605e-11	decreased	0.0	0.0	0.0	0.0	0.0	0.0
1090	G200R	-0.49484477565725393	0.0783633323256054	WT_like	0.0	0.0	0.0	0.0	0.0	0.0
1091	G200S	-0.29740222700887	0.00152020585062359	decreased	0.0	0.0	0.0	0.0	0.0	0.0
1092	G200V	-0.544469727775275	0.0009010965199150949	decreased	0.0	0.0	0.0	0.0	0.0	0.0
1093	D201A	1.12680361207657	7.919430825755509e-07	increased	0.0	0.0	0.0	0.0	0.0	0.0
1094	D201E	-0.28032879764120394	0.0474391084126315	decreased	0.0	0.0	0.0	0.0	0.0	0.0
1095	D201G	-0.7526968412550241	4.60305381767871e-07	decreased	0.0	0.0	0.0	0.0	0.0	0.0
1096	D201N	-0.743348183852905	4.98758380108916e-12	decreased	0.0	0.0	0.0	0.0	0.0	0.0
1097	D201V	-0.828057627498866	6.66287005046082e-07	decreased	0.0	0.0	0.0	0.0	0.0	0.0
1098	D201Y	-1.1547522743564098	4.00378289322519e-06	decreased	0.0	0.0	0.0	0.0	0.0	0.0
1099	Y202C	-0.6932737854202511	1.1751695251640902e-07	decreased	0.0	0.0	0.0	0.0	0.0	0.0
1100	Y202D	0.3683470481807	0.10601387452825099	WT_like	0.0	0.0	0.0	0.0	0.0	0.0
1101	Y202F	-0.280835922160171	0.0122837266449043	decreased	0.0	0.0	0.0	0.0	0.0	0.0
1102	Y202H	-0.0633492175138994	0.6310518643587989	WT_like	0.0	0.0	0.0	0.0	0.0	0.0
1103	Y202N	-1.45388314051562	3.46190023296776e-13	decreased	0.0	0.0	0.0	0.0	0.0	0.0
1104	Y202S	-0.7842931558121391	0.00478183823429475	decreased	0.0	0.0	0.0	0.0	0.0	0.0
1105	Y202*	-1.56959350690687	4.97912402289386e-23	decreased	0.0	0.0	0.0	0.0	0.0	0.0
1106	W203C	-0.7003163359502099	5.7760939249615095e-06	decreased	0.0	0.0	0.0	0.0	0.0	0.0
1107	W203G	-0.5324955428683139	0.00012921522711735	decreased	0.0	0.0	0.0	0.0	0.0	0.0
1108	W203L	-0.38921484931877504	0.00641366274309052	decreased	0.0	0.0	0.0	0.0	0.0	0.0
1109	W203R	-0.301260901786444	8.457134681475591e-05	decreased	0.0	0.0	0.0	0.0	0.0	0.0
1110	W203*	-1.4660859667282098	8.01481003323925e-34	decreased	0.0	0.0	0.0	0.0	0.0	0.0
1111	R204G	-0.29458986445461	0.0073919654361975	decreased	0.0	0.0	0.0	0.0	0.0	0.0
1112	R204I	-1.39024898751826	2.35798720976971e-10	decreased	0.0	0.0	0.0	0.0	0.0	0.0
1113	R204K	-0.5928779770571441	1.32737309660289e-05	decreased	0.0	0.0	0.0	0.0	0.0	0.0
1114	R204S	-0.214645883178364	0.0569230474392125	WT_like	0.0	0.0	0.0	0.0	0.0	0.0
1115	R204T	-0.29342658722687703	0.36455034312191903	WT_like	5.481524521599948e-06	0.0	0.0	0.0	0.0	5.297451925623775e-05
1116	R204*	-1.3940811445309902	1.56415566354927e-18	decreased	0.0	0.0	0.0	0.0	0.0	0.0
1117	G205E	-0.00650372410166349	0.9576133006378199	WT_like	0.0	0.0	0.0	0.0	0.0	0.0
1118	G205R	-0.6176739971580589	1.67041161599017e-12	decreased	0.0	0.0	0.0	0.0	0.0	0.0
1119	G205V	-0.338789056133719	0.009355107540462041	decreased	0.0	0.0	0.0	0.0	0.0	0.0
1120	G205W	-0.23002169094526997	0.0216175751036905	decreased	0.0	0.0	0.0	0.0	0.0	0.0
1121	D206A	-0.18217335145775895	0.395546322277613	WT_like	0.0	0.0	0.0	0.0	0.0	0.0
1122	D206E	-0.6741695298899699	6.34229033342611e-14	decreased	0.0	0.0	0.0	0.0	0.0	0.0
1123	D206G	-0.311861374592389	0.005273180246685	decreased	0.0003382938928193868	5.412573408026846e-05	0.00010071507704703394	0.0005456808790009493	0.0	0.0
1124	D206H	-0.728777935258862	0.0370224441518196	decreased	0.0	0.0	0.0	0.0	0.0	0.0
1125	D206N	-0.603027082484191	1.3581516090494699e-08	decreased	0.0	0.0	0.0	0.0	0.0	0.0
1126	D206V	-0.683088788343464	2.64672995325321e-09	decreased	0.0	0.0	0.0	0.0	0.0	0.0
1127	D206Y	-0.9600825144880591	3.3818600856995e-06	decreased	0.0	0.0	0.0	0.0	0.0	0.0
1128	Y207C	-0.49072664830508894	7.608092740790941e-05	decreased	5.468664552116373e-06	0.0	0.0	9.520001523200244e-06	0.0	0.0
1129	Y207D	0.543325454794811	0.0019014721281091	increased	0.0	0.0	0.0	0.0	0.0	0.0
1130	Y207F	-0.108734815933782	0.318517198991633	WT_like	0.0	0.0	0.0	0.0	0.0	0.0
1131	Y207H	0.130681502639562	0.26474769157759903	WT_like	0.0	0.0	0.0	0.0	0.0	0.0
1132	Y207N	-0.8525292051468649	0.00214677464585528	decreased	0.0	0.0	0.0	0.0	0.0	0.0
1133	Y207S	-1.20689769177226	0.0016402478342680401	decreased	0.0	0.0	0.0	0.0	0.0	0.0
1134	Y207*	-1.00086515581393	3.56487756512884e-13	decreased	0.0	0.0	0.0	0.0	0.0	0.0
1135	E208A	-0.8983113128719079	0.00245017921843427	decreased	0.0	0.0	0.0	0.0	0.0	0.0
1136	E208D	-0.34851942343609305	0.000166378863013935	decreased	0.0	0.0	0.0	0.0	0.0	0.0
1137	E208G	-0.48789789899469604	4.4231319248817795e-05	decreased	0.0	0.0	0.0	0.0	0.0	0.0
1138	E208K	-0.5794804777361371	4.5533976410069604e-05	decreased	0.0	0.0	0.0	0.0	0.0	0.0
1139	E208Q	-1.05613068120729	0.000173018979437015	decreased	0.0	0.0	0.0	0.0	0.0	0.0
1140	E208V	-0.488131436182752	5.4232004268717e-06	decreased	0.0	0.0	0.0	0.0	0.0	0.0
1141	E208*	-1.80908916531843	1.1608325684872501e-09	decreased	0.0	0.0	0.0	0.0	0.0	0.0
1142	V209A	-0.14760761084180202	0.33166881949111404	WT_like	0.0	0.0	0.0	0.0	0.0	0.0
1143	V209E	-0.27235204820096304	0.12862113440656803	WT_like	0.0	0.0	0.0	0.0	0.0	0.0
1144	V209G	-0.23222008298637498	0.321632065969817	WT_like	0.0	0.0	0.0	0.0	0.0	0.0
1145	V209I	-0.0782237579073521	0.469958654321801	WT_like	5.467348991820846e-06	0.0	0.0	9.51827985646434e-06	0.0	0.0
1146	V209L	0.16075317235547198	0.18906881165985504	WT_like	0.0	0.0	0.0	0.0	0.0	0.0
1147	N210D	-0.22480112570478303	0.0445024806935517	decreased	0.0	0.0	0.0	0.0	0.0	0.0
1148	N210H	-1.0188771699586	1.2419471123478599e-05	decreased	0.0	0.0	0.0	0.0	0.0	0.0
1149	N210I	-0.321460627586105	0.0318270990663364	decreased	0.0	0.0	0.0	0.0	0.0	0.0
1150	N210K	-0.7855559986150101	1.11485671929623e-10	decreased	0.0	0.0	0.0	0.0	0.0	0.0
1151	N210S	-0.3916516049787371	0.0033808603564605	decreased	0.0	0.0	0.0	0.0	0.0	0.0
1152	N210T	-0.20549831517445397	0.35612484527395005	WT_like	0.0	0.0	0.0	0.0	0.0	0.0
1153	N210Y	-0.330444409779976	0.00300392233746839	decreased	0.0	0.0	0.0	0.0	0.0	0.0
1154	G211A	-0.644552455238845	0.00029170117477009104	decreased	0.0	0.0	0.0	0.0	0.0	0.0
1155	G211C	-0.515982909970368	3.2646488785436e-06	decreased	0.0	0.0	0.0	0.0	0.0	0.0
1156	G211D	0.0474863199036259	0.5269275391047821	WT_like	0.0	0.0	0.0	0.0	0.0	0.0
1157	G211R	0.18642811250977198	0.27099878862154997	WT_like	0.0012777273316902321	0.0002157555489630249	0.00026107038859323226	0.0018533842683383021	0.0	0.0019511243353982732
1158	G211S	-0.012066141517773	0.8878230079454309	WT_like	0.0	0.0	0.0	0.0	0.0	0.0
1159	G211V	-0.520899641863205	0.00156086987722362	decreased	0.0	0.0	0.0	0.0	0.0	0.0
1160	V212A	-0.0139131145063796	0.912309077070229	WT_like	0.0	0.0	0.0	0.0	0.0	0.0
1161	V212E	-0.568641948130844	0.0103760276164903	decreased	0.0	0.0	0.0	0.0	0.0	0.0
1162	V212G	-0.312094670235537	0.19772407977253	WT_like	0.0	0.0	0.0	0.0	0.0	0.0
1163	V212I	-0.45157839014138706	1.2856604663244301e-06	decreased	0.0	0.0	0.0	0.0	0.0	0.0
1164	V212L	-0.9474176693571171	1.19800767325511e-07	decreased	0.0	0.0	0.0	0.0	0.0	0.0
1165	D213A	-0.603989630000573	0.0450856570615755	decreased	0.0	0.0	0.0	0.0	0.0	0.0
1166	D213E	0.17923802331517302	0.0727764995601998	WT_like	0.0	0.0	0.0	0.0	0.0	0.0
1167	D213G	0.0853960214396517	0.5044233156116571	WT_like	0.0	0.0	0.0	0.0	0.0	0.0
1168	D213H	-1.04858791361091	0.00213265277654902	decreased	0.0	0.0	0.0	0.0	0.0	0.0
1169	D213N	-0.0661220256726531	0.691616984361082	WT_like	0.0	0.0	0.0	0.0	0.0	0.0
1170	D213V	-0.397187276662404	0.0142201477033685	decreased	0.0	0.0	0.0	0.0	0.0	0.0
1171	D213Y	-0.23207538089132898	0.0722969841359743	WT_like	0.0	0.0	0.0	0.0	0.0	0.0
1172	G214A	0.279196293261393	0.0923641039860764	WT_like	0.0	0.0	0.0	0.0	0.0	0.0
1173	G214C	-0.0749903322848881	0.6246867641342321	WT_like	0.0	0.0	0.0	0.0	0.0	0.0
1174	G214D	-0.23873831441926996	0.000938210717291165	decreased	0.0	0.0	0.0	0.0	0.0	0.0
1175	G214S	-0.20798132554760002	0.0335039523215145	decreased	0.0	0.0	0.0	0.0	0.0	0.0
1176	G214V	-1.11805131676694	6.94955660391189e-08	decreased	0.0	0.0	0.0	0.0	0.0	0.0
1177	Y215C	-0.616629909345035	1.3113375893219e-05	decreased	0.0	0.0	0.0	0.0	0.0	0.0
1178	Y215D	-0.34244689377429	0.232580265843853	WT_like	0.0	0.0	0.0	0.0	0.0	0.0
1179	Y215F	-0.17147095421196698	0.45915748964182207	WT_like	0.0	0.0	0.0	0.0	0.0	0.0
1180	Y215H	-0.357503719138995	0.00679878411860907	decreased	0.0	0.0	0.0	0.0	0.0	0.0
1181	Y215N	-0.25665461999202804	0.147817324470859	WT_like	0.0	0.0	0.0	0.0	0.0	0.0
1182	Y215S	-0.8763543252781509	0.00540275411359382	decreased	0.0	0.0	0.0	0.0	0.0	0.0
1183	Y215*	-1.00590394636756	9.326297373402619e-08	decreased	0.0	0.0	0.0	0.0	0.0	0.0
1184	D216A	-0.13616871796275598	0.68796259902319	WT_like	0.0	0.0	0.0	0.0	0.0	0.0
1185	D216E	-0.34750051854411895	3.3699371469162204e-05	decreased	1.2985579513949759e-05	0.0	0.0	2.268911376321641e-05	0.0	0.0
1186	D216G	-0.6871025332922021	1.15012311475824e-07	decreased	0.0	0.0	0.0	0.0	0.0	0.0
1187	D216H	-0.507187424208053	0.0167550192813056	decreased	0.0	0.0	0.0	0.0	0.0	0.0
1188	D216N	-0.130499383491523	0.130799127582481	WT_like	0.0	0.0	0.0	0.0	0.0	0.0
1189	D216V	-0.220782438761802	0.0190255984466776	decreased	0.0	0.0	0.0	0.0	0.0	0.0
1190	D216Y	-0.234189069196559	0.175352718176882	WT_like	5.460154522372983e-06	0.0	0.0	9.506245603361408e-06	0.0	0.0
1191	Y217C	-0.0928274585647022	0.47721057667056105	WT_like	9.57496720573732e-06	0.0	0.0	1.711273872270518e-05	0.0	0.0
1192	Y217D	-0.935661314696759	0.00014214563039973002	decreased	0.0	0.0	0.0	0.0	0.0	0.0
1193	Y217F	-0.023818329575211	0.8465482049866291	WT_like	0.0	0.0	0.0	0.0	0.0	0.0
1194	Y217H	-1.26450739067147	1.58313205745483e-12	decreased	0.0	0.0	0.0	0.0	0.0	0.0
1195	Y217N	-0.432250422340821	0.00387696334112696	decreased	0.0	0.0	0.0	0.0	0.0	0.0
1196	Y217S	-0.397441012091535	0.23867043178645397	WT_like	0.0	0.0	0.0	0.0	0.0	0.0
1197	Y217*	-1.07750217027034	1.38355046514869e-14	decreased	0.0	0.0	0.0	0.0	0.0	0.0
1198	S218C	-1.31858581786174	1.61371038834273e-10	decreased	0.0	0.0	0.0	0.0	0.0	0.0
1199	S218G	-0.282628704411155	0.0187010177778218	decreased	0.0	0.0	0.0	0.0	0.0	0.0
1200	S218I	-0.464949815103617	2.01804457679458e-06	decreased	0.0	0.0	0.0	0.0	0.0	0.0
1201	S218N	-0.18653069970987196	0.0091046305838288	decreased	0.0	0.0	0.0	0.0	0.0	0.0
1202	S218R	-0.804127003925279	6.005631697336209e-12	decreased	0.0	0.0	0.0	0.0	0.0	0.0
1203	S218T	-0.6776864846560671	0.00156535274331592	decreased	0.0	0.0	0.0	0.0	0.0	0.0
1204	R219G	-0.84307217457962	4.45624210374011e-15	decreased	0.0	0.0	0.0	0.0	0.0	0.0
1205	R219K	-0.555773061980077	1.31721324823684e-06	decreased	0.0	0.0	0.0	0.0	0.0	0.0
1206	R219M	0.00210452112480447	0.9828784440326451	WT_like	0.0	0.0	0.0	0.0	0.0	0.0
1207	R219S	-0.11036205905129598	0.5087161804819821	WT_like	0.0	0.0	0.0	0.0	0.0	0.0
1208	R219T	0.6485921721675	0.0033863760437148898	increased	0.0	0.0	0.0	0.0	0.0	0.0
1209	R219W	-0.0399022038282637	0.744786092020738	WT_like	0.0	0.0	0.0	0.0	0.0	0.0
1210	G220A	0.442008583990686	0.0307155497786549	increased	0.0	0.0	0.0	0.0	0.0	0.0
1211	G220C	-0.8755164875747609	3.92473594307171e-06	decreased	0.0	0.0	0.0	0.0	0.0	0.0
1212	G220D	-0.10661914495663301	0.13344557175372002	WT_like	0.0	0.0	0.0	0.0	0.0	0.0
1213	G220R	0.0434103103105164	0.878699692433638	WT_like	0.0	0.0	0.0	0.0	0.0	0.0
1214	G220S	-0.612073325546555	2.0303427376943e-06	decreased	1.3922147352007574e-05	2.740026304252521e-05	4.545247943275306e-05	6.11583389395144e-06	0.0	0.0
1215	G220V	-0.6925970277150729	0.000580218256445233	decreased	0.0	0.0	0.0	0.0	0.0	0.0
1216	Q221H	-0.580553036409465	2.85446360251906e-05	decreased	0.0	0.0	0.0	0.0	0.0	0.0
1217	Q221K	-0.381201445706712	0.00815520336438189	decreased	0.0	0.0	0.0	0.0	0.0	0.0
1218	Q221L	-0.8954973261927819	1.81691873534287e-11	decreased	0.0	0.0	0.0	0.0	0.0	0.0
1219	Q221P	-0.933090524104329	0.000326067540628239	decreased	0.0	0.0	0.0	0.0	0.0	0.0
1220	Q221R	-0.367096378982886	0.0006577530500985401	decreased	0.0	0.0	0.0	0.0	0.0	0.0
1221	Q221*	-0.635221308174722	4.5272920406374295e-05	decreased	0.0	0.0	0.0	0.0	0.0	0.0
1222	L222M	-0.324053311320513	0.0133765859049172	decreased	0.0	0.0	0.0	0.0	0.0	0.0
1223	L222P	-0.8831088115782149	4.08301658885539e-15	decreased	0.0	0.0	0.0	0.0	0.0	0.0
1224	L222Q	-1.47658749617066	1.76767785813728e-18	decreased	0.0	0.0	0.0	0.0	0.0	0.0
1225	L222R	-0.398114390164992	0.01221547202271	decreased	0.0	0.0	0.0	0.0	0.0	0.0
1226	L222V	-0.992225675307005	4.20881924909492e-05	decreased	0.0	0.0	0.0	0.0	0.0	0.0
1227	I223F	-0.331500832518149	0.0025906058546612803	decreased	0.0	0.0	0.0	0.0	0.0	0.0
1228	I223L	-0.44911413181348	0.110882219177751	WT_like	0.0	0.0	0.0	0.0	0.0	0.0
1229	I223M	-0.0125963020466308	0.972028453603398	WT_like	0.0	0.0	0.0	0.0	0.0	0.0
1230	I223N	-1.0102205454314201	4.707407986197671e-13	decreased	0.0	0.0	0.0	0.0	0.0	0.0
1231	I223S	0.0121404389163993	0.971418483886313	WT_like	0.0	0.0	0.0	0.0	0.0	0.0
1232	I223T	-1.22507772037845	9.58586527535825e-13	decreased	0.0	0.0	0.0	0.0	0.0	0.0
1233	I223V	-0.9997715225478699	3.45652310954647e-09	decreased	0.0	0.0	0.0	0.0	0.0	0.0
1234	E224A	-1.0955440615435	0.000549672494819904	decreased	0.0	0.0	0.0	0.0	0.0	0.0
1235	E224D	-0.36560692944717293	0.0006016387700199911	decreased	0.0	0.0	0.0	0.0	0.0	0.0
1236	E224G	-1.2986320055824498	5.32181416828796e-16	decreased	0.0	0.0	0.0	0.0	0.0	0.0
1237	E224K	-0.15760953608994901	0.227033311333656	WT_like	0.0	0.0	0.0	0.0	0.0	0.0
1238	E224Q	-0.595134170866204	0.11527495190139901	WT_like	0.0	0.0	0.0	0.0	0.0	0.0
1239	E224V	-0.48595473159193203	0.00018517453133107	decreased	0.0	0.0	0.0	0.0	0.0	0.0
1240	E224*	-1.6546747018222099	1.1085149082225201e-16	decreased	0.0	0.0	0.0	0.0	0.0	0.0
1241	D225A	0.0394623332357678	0.872592318353213	WT_like	0.0	0.0	0.0	0.0	0.0	0.0
1242	D225E	0.0137220885264824	0.917084301278138	WT_like	0.0	0.0	0.0	0.0	0.0	0.0
1243	D225G	-1.29134879767892	1.1850613688395e-11	decreased	0.0	0.0	0.0	0.0	0.0	0.0
1244	D225H	-0.407219732076162	0.0281648920792143	decreased	0.0	0.0	0.0	0.0	0.0	0.0
1245	D225N	-0.557907547598416	2.03587954608945e-06	decreased	0.0	0.0	0.0	0.0	0.0	0.0
1246	D225V	-0.9928968659569221	5.28067593768425e-13	decreased	0.0	0.0	0.0	0.0	0.0	0.0
1247	D225Y	-0.7858258684686721	3.0256342176526e-06	decreased	0.0	0.0	0.0	0.0	0.0	0.0
1248	V226A	-0.328379381223333	0.0142930360835808	decreased	0.0	0.0	0.0	0.0	0.0	0.0
1249	V226E	-1.3776603996288002	2.0473290482339698e-11	decreased	0.0	0.0	0.0	0.0	0.0	0.0
1250	V226G	-0.8183763359198859	0.00212822412447864	decreased	0.0	0.0	0.0	0.0	0.0	0.0
1251	V226I	0.243680644782513	0.0017637766868122	increased	0.0	0.0	0.0	0.0	0.0	0.0
1252	V226L	-0.620196197247426	9.32988141553782e-08	decreased	0.0	0.0	0.0	0.0	0.0	0.0
1253	E227A	-0.439250587187545	0.0355060681051121	decreased	0.0	0.0	0.0	0.0	0.0	0.0
1254	E227D	-0.29624347771041	0.00691928326284322	decreased	0.0	0.0	0.0	0.0	0.0	0.0
1255	E227G	-0.262734360776376	0.0176345338354998	decreased	0.0	0.0	0.0	0.0	0.0	0.0
1256	E227K	-0.5318602555573271	1.58718224450771e-05	decreased	0.0	0.0	0.0	0.0	0.0	0.0
1257	E227Q	-1.61954689179266	7.8817873735291e-06	decreased	0.0	0.0	0.0	0.0	0.0	0.0
1258	E227V	-1.7438397012636202	4.9905011802310604e-15	decreased	0.0	0.0	0.0	0.0	0.0	0.0
1259	E227*	-2.5069700300734303	1.83923153334149e-24	decreased	0.0	0.0	0.0	0.0	0.0	0.0
1260	H228D	0.23169136277048397	0.23071343724285398	WT_like	0.0	0.0	0.0	0.0	0.0	0.0
1261	H228L	-0.336009082560947	0.0118284943953901	decreased	0.0	0.0	0.0	0.0	0.0	0.0
1262	H228N	-0.651634671958922	0.004488511604396389	decreased	0.0	0.0	0.0	0.0	0.0	0.0
1263	H228P	-1.10471386158995	0.00129263852899595	decreased	0.0	0.0	0.0	0.0	0.0	0.0
1264	H228Q	-0.290044694698404	0.133571671945728	WT_like	0.0	0.0	0.0	0.0	0.0	0.0
1265	H228R	0.0962538606277459	0.447414715949205	WT_like	0.0	0.0	0.0	0.0	0.0	0.0
1266	H228Y	-0.5755208028815171	6.21945863446359e-13	decreased	0.0	0.0	0.0	0.0	0.0	0.0
1267	T229A	-0.174246474250777	0.249298021556124	WT_like	0.0	0.0	0.0	0.0	0.0	0.0
1268	T229I	-0.11854603070938699	0.15831322561278302	WT_like	5.478701547733187e-06	0.0	0.0	9.532615845114057e-06	0.0	0.0
1269	T229N	-0.34654030029127897	0.0233920252691793	decreased	0.0	0.0	0.0	0.0	0.0	0.0
1270	T229P	-0.473488366160293	0.139838676500652	WT_like	0.0	0.0	0.0	0.0	0.0	0.0
1271	T229S	-0.13367801458770198	0.24624013455391697	WT_like	0.0	0.0	0.0	0.0	0.0	0.0
1272	F230C	-0.609621131643672	0.0190245323491643	decreased	0.0	0.0	0.0	0.0	0.0	0.0
1273	F230I	-0.5641039938828329	3.06368729537709e-07	decreased	0.0	0.0	0.0	0.0	0.0	0.0
1274	F230L	-0.20024108638382104	0.0932891154867827	WT_like	0.0	0.0	0.0	0.0	0.0	0.0
1275	F230S	-1.57878370510813	1.8799235863521102e-16	decreased	0.0	0.0	0.0	0.0	0.0	0.0
1276	F230V	-0.626655242159876	0.000106946208568979	decreased	0.0	0.0	0.0	0.0	0.0	0.0
1277	F230Y	0.22224773570290196	0.0246125475016788	increased	0.0	0.0	0.0	0.0	0.0	0.0
1278	E231A	-0.25672471551111803	0.36529506117639504	WT_like	0.0	0.0	0.0	0.0	0.0	0.0
1279	E231D	-0.518745389094747	1.13172142835472e-06	decreased	0.0	0.0	0.0	0.0	0.0	0.0
1280	E231G	-0.783706260845853	7.600514441581991e-09	decreased	0.0	0.0	0.0	0.0	0.0	0.0
1281	E231K	-0.0916333283526801	0.33504862282079195	WT_like	0.0	0.0	0.0	0.0	0.0	0.0
1282	E231V	-1.57589959584943	7.237015902217209e-19	decreased	0.0	0.0	0.0	0.0	0.0	0.0
1283	E231*	-1.7798282517479	5.44795324983323e-11	decreased	0.0	0.0	0.0	0.0	0.0	0.0
1284	E232A	-0.569282541485084	0.0153999476771345	decreased	0.0	0.0	0.0	0.0	0.0	0.0
1285	E232D	-0.735179522377557	2.4416508284036e-07	decreased	0.0	0.0	0.0	0.0	0.0	0.0
1286	E232G	-1.5181852943356398	1.6246209214781597e-15	decreased	0.0	0.0	0.0	0.0	0.0	0.0
1287	E232K	-0.722321867831212	1.83408783028606e-06	decreased	0.0	0.0	0.0	0.0	0.0	0.0
1288	E232V	-1.74980415582632	2.0366239146798e-21	decreased	0.0	0.0	0.0	0.0	0.0	0.0
1289	E232*	-1.97292348018315	5.88523897645e-10	decreased	0.0	0.0	0.0	0.0	0.0	0.0
1290	I233F	-0.300516432744257	0.024909760250899	decreased	0.0	0.0	0.0	0.0	0.0	0.0
1291	I233M	-0.23236489923436102	0.39348527554461404	WT_like	0.0	0.0	0.0	0.0	0.0	0.0
1292	I233N	-1.4133461265554899	4.79253430942746e-10	decreased	0.0	0.0	0.0	0.0	0.0	0.0
1293	I233S	-0.598786008533651	0.0121791509207387	decreased	0.0	0.0	0.0	0.0	0.0	0.0
1294	I233T	-1.7824182946871001	3.64804934427501e-15	decreased	0.0	0.0	0.0	0.0	0.0	0.0
1295	I233V	-0.294981266402281	0.0521626851922543	WT_like	0.0	0.0	0.0	0.0	0.0	0.0
1296	K234E	-1.0252141497310798	6.3001187485301e-11	decreased	0.0	0.0	0.0	0.0	0.0	0.0
1297	K234M	-0.0860948565840698	0.449895013781867	WT_like	0.0	0.0	0.0	0.0	0.0	0.0
1298	K234N	-1.55372195723591	2.2874302781149604e-11	decreased	0.0	0.0	0.0	0.0	0.0	0.0
1299	K234Q	0.167601384058349	0.644799912216673	WT_like	0.0	0.0	0.0	0.0	0.0	0.0
1300	K234R	0.111681976885519	0.269194130360007	WT_like	0.0	0.0	0.0	0.0	0.0	0.0
1301	K234T	-1.08831241347686	1.1421415498027501e-07	decreased	0.0	0.0	0.0	0.0	0.0	0.0
1302	K234*	-0.988014320408657	2.3197898604862e-05	decreased	0.0	0.0	0.0	0.0	0.0	0.0
1303	P235A	-1.5164645520877	3.32181287911345e-07	decreased	0.0	0.0	0.0	0.0	0.0	0.0
1304	P235L	-1.4518443402383998	1.1932990291722998e-18	decreased	0.0	0.0	0.0	0.0	0.0	0.0
1305	P235Q	-1.08663326328273	2.9006030138501502e-08	decreased	0.0	0.0	0.0	0.0	0.0	0.0
1306	P235S	-0.862335078595133	3.95509890738424e-29	decreased	0.0	0.0	0.0	0.0	0.0	0.0
1307	P235T	-0.804204925637984	3.1498400994716102e-09	decreased	0.0	0.0	0.0	0.0	0.0	0.0
1308	L236M	-1.15777416196931	6.77915334806887e-14	decreased	0.0	0.0	0.0	0.0	0.0	0.0
1309	L236P	-2.00969878380827	9.90957971527e-33	decreased	0.0	0.0	0.0	0.0	0.0	0.0
1310	L236Q	-2.38455932316076	2.0517583675146897e-26	decreased	0.0	0.0	0.0	0.0	0.0	0.0
1311	L236R	-1.1560492531137	1.2105034837314e-08	decreased	0.0	0.0	0.0	0.0	0.0	0.0
1312	Y237C	-1.5330763075395502	1.69372719975232e-13	decreased	0.0	0.0	0.0	0.0	0.0	0.0
1313	Y237D	-0.5667372866783559	0.064606313425276	WT_like	0.0	0.0	0.0	0.0	0.0	0.0
1314	Y237F	-0.8224458898341771	1.0973821442343302e-07	decreased	0.0	0.0	0.0	0.0	0.0	0.0
1315	Y237H	-1.46121539114032	2.44455885510128e-15	decreased	0.0	0.0	0.0	0.0	0.0	0.0
1316	Y237N	-1.5225770689833102	7.44343988281197e-09	decreased	0.0	0.0	0.0	0.0	0.0	0.0
1317	Y237S	-0.222981318067795	0.512800608804024	WT_like	0.0	0.0	0.0	0.0	0.0	0.0
1318	Y237*	-1.48485224820429	7.559750287404079e-21	decreased	0.0	0.0	0.0	0.0	0.0	0.0
1319	E238A	-0.33010976161414	0.166669696615981	WT_like	0.0	0.0	0.0	0.0	0.0	0.0
1320	E238D	-0.13079662074798099	0.201610354646434	WT_like	0.0	0.0	0.0	0.0	0.0	0.0
1321	E238G	-0.9453704417214179	1.76741670579118e-14	decreased	0.0	0.0	0.0	0.0	0.0	0.0
1322	E238K	-0.753459121914994	2.6193599951182296e-07	decreased	0.0	0.0	0.0	0.0	0.0	0.0
1323	E238Q	-0.251268744486839	0.352753373357855	WT_like	0.0	0.0	0.0	0.0	0.0	0.0
1324	E238V	-0.26391901233266396	0.0417295302874535	decreased	0.0	0.0	0.0	0.0	0.0	0.0
1325	E238*	-1.5158791163816698	1.43958796175828e-09	decreased	0.0	0.0	0.0	0.0	0.0	0.0
1326	H239L	-1.7856806934921101	1.0232034467596301e-19	decreased	0.0	0.0	0.0	0.0	0.0	0.0
1327	H239N	0.0096612068714957	0.9642227636602559	WT_like	0.0	0.0	0.0	0.0	0.0	0.0
1328	H239P	-0.489683892009063	0.132310340167098	WT_like	0.0	0.0	0.0	0.0	0.0	0.0
1329	H239Q	0.0386723362743942	0.744610268736708	WT_like	5.859672561497263e-06	0.0	0.0	9.953913381045757e-06	0.0	0.0
1330	H239R	-1.15937764602843	1.2962918342284701e-14	decreased	0.0	0.0	0.0	0.0	0.0	0.0
1331	H239Y	-1.2825081951206898	1.8404934429206698e-36	decreased	0.0	0.0	0.0	0.0	0.0	0.0
1332	L240F	-1.2536314972798501	5.070458419050519e-12	decreased	0.0	0.0	0.0	0.0	0.0	0.0
1333	L240M	-0.730787569931522	3.0264194582445895e-08	decreased	0.0	0.0	0.0	0.0	0.0	0.0
1334	L240S	-1.2793833245363702	1.14687640172164e-21	decreased	0.0	0.0	0.0	0.0	0.0	0.0
1335	L240V	-0.605769607992905	0.00192886578800865	decreased	0.0	0.0	0.0	0.0	0.0	0.0
1336	L240W	-1.83548601657716	2.2274899097549105e-09	decreased	0.0	0.0	0.0	0.0	0.0	0.0
1337	L240*	-1.33257588225317	6.64809413078638e-17	decreased	0.0	0.0	0.0	0.0	0.0	0.0
1338	H241D	-1.04092448311899	0.00222944079045223	decreased	0.0	0.0	0.0	0.0	0.0	0.0
1339	H241L	-1.8212558377923997	8.74644827534062e-19	decreased	0.0	0.0	0.0	0.0	0.0	0.0
1340	H241N	-0.826358936191023	0.000458750095527117	decreased	0.0	0.0	0.0	0.0	0.0	0.0
1341	H241P	-0.891660670224372	0.00123509725241385	decreased	0.0	0.0	0.0	0.0	0.0	0.0
1342	H241Q	-1.45583138728655	1.6565974206078797e-24	decreased	0.0	0.0	0.0	0.0	0.0	0.0
1343	H241R	-1.5179691833065	4.07721793783715e-20	decreased	0.0	0.0	0.0	0.0	0.0	0.0
1344	H241Y	-0.789635051319443	9.23486902309852e-19	decreased	0.0	0.0	0.0	0.0	0.0	0.0
1345	A242E	-0.657224980835546	5.70974393231037e-05	decreased	0.0	0.0	0.0	0.0	0.0	0.0
1346	A242S	-0.414041012816033	0.00960280560757689	decreased	0.0	0.0	0.0	0.0	0.0	0.0
1347	A242T	-0.479163409255795	4.23202151954637e-09	decreased	0.0	0.0	0.0	0.0	0.0	0.0
1348	A242V	-1.15024766737364	1.5939355207274698e-34	decreased	1.7253972727220443e-05	0.0	0.0	2.9503166673222924e-05	0.0	0.0
1349	Y243C	-1.74550421592691	2.93417248075562e-19	decreased	0.0	0.0	0.0	0.0	0.0	0.0
1350	Y243D	-0.947218429868346	0.000728653319065897	decreased	0.0	0.0	0.0	0.0	0.0	0.0
1351	Y243F	-0.956315031892817	7.094990045592159e-09	decreased	0.0	0.0	0.0	0.0	0.0	0.0
1352	Y243H	-1.67156282456687	1.2799179357282e-14	decreased	0.0	0.0	0.0	0.0	0.0	0.0
1353	Y243N	-1.04256022528793	1.93195354118852e-08	decreased	0.0	0.0	0.0	0.0	0.0	0.0
1354	Y243S	-1.03942764498537	5.2615779073807105e-05	decreased	0.0	0.0	0.0	0.0	0.0	0.0
1355	Y243*	-1.74719055853049	7.95655359370398e-27	decreased	0.0	0.0	0.0	0.0	0.0	0.0
1356	V244A	-1.41714794786241	8.448449702747692e-11	decreased	0.0	0.0	0.0	0.0	0.0	0.0
1357	V244E	-1.35798667101484	2.1267997505840498e-11	decreased	0.0	0.0	0.0	0.0	0.0	0.0
1358	V244G	-0.44439977386753604	0.0458244748715239	decreased	0.0	0.0	0.0	0.0	0.0	0.0
1359	V244I	-0.15728477157227697	0.056790682414272	WT_like	0.0	0.0	0.0	0.0	0.0	0.0
1360	V244L	-1.41446351258359	1.8226077389959396e-11	decreased	0.0	0.0	0.0	0.0	0.0	0.0
1361	R245G	-0.9437961622346122	1.47260027984996e-12	decreased	0.0	0.0	0.0	0.0	0.0	0.0
1362	R245K	-1.7348877916056102	1.5130340392151997e-27	decreased	0.0	0.0	0.0	0.0	0.0	0.0
1363	R245M	-2.05108634037451	1.47638305300778e-30	decreased	0.0	0.0	0.0	0.0	0.0	0.0
1364	R245S	-1.00781200204182	2.42387578135918e-09	decreased	0.0	0.0	0.0	0.0	0.0	0.0
1365	R245W	-2.12854468114567	1.2255072013962498e-29	decreased	0.0	0.0	0.0	0.0	0.0	0.0
1366	A246D	-1.1132165649922	1.4311090266897597e-09	decreased	0.0	0.0	0.0	0.0	0.0	0.0
1367	A246G	-0.8473092473603191	0.0010854959658514	decreased	0.0	0.0	0.0	0.0	0.0	0.0
1368	A246S	0.234235453784665	0.12758445866384802	WT_like	5.683109797681291e-06	0.0	7.888301648655044e-05	0.0	0.0	0.0
1369	A246T	0.00268578351184498	0.9690731408588872	WT_like	0.0	0.0	0.0	0.0	0.0	0.0
1370	A246V	-0.571646655276266	5.7123273437771e-11	decreased	0.0	0.0	0.0	0.0	0.0	0.0
1371	K247E	-1.34999888983534	2.48045964884947e-17	decreased	0.0	0.0	0.0	0.0	0.0	0.0
1372	K247M	-1.51891321743548	2.5438914158457297e-22	decreased	0.0	0.0	0.0	0.0	0.0	0.0
1373	K247N	-0.9375532195236959	1.6871152300637399e-16	decreased	0.0	0.0	0.0	0.0	0.0	0.0
1374	K247Q	-0.6746170865878489	0.0577328718013674	WT_like	0.0	0.0	0.0	0.0	0.0	0.0
1375	K247R	-1.08030703814151	8.6014621647281e-15	decreased	0.0	0.0	0.0	0.0	0.0	0.0
1376	K247T	-0.65703639266001	0.0017935354997422397	decreased	0.0	0.0	0.0	0.0	0.0	0.0
1377	K247*	-1.67181034066576	1.3996050594695402e-16	decreased	0.0	0.0	0.0	0.0	0.0	0.0
1378	L248F	-1.14388881600278	9.88548640292688e-14	decreased	0.0	0.0	0.0	0.0	0.0	0.0
1379	L248I	-1.42603611691008	1.06454024616238e-13	decreased	0.0	0.0	0.0	0.0	0.0	0.0
1380	L248S	-1.25885811894091	1.6226546191863299e-10	decreased	0.0	0.0	0.0	0.0	0.0	0.0
1381	L248V	-0.787977413692837	3.57782808736675e-05	decreased	0.0	0.0	0.0	0.0	0.0	0.0
1382	L248*	-1.1806397692946298	1.14643986339874e-10	decreased	0.0	0.0	0.0	0.0	0.0	0.0
1383	M249I	-0.591612854242045	1.19800767325511e-07	decreased	0.0	0.0	0.0	0.0	0.0	0.0
1384	M249K	-0.731129693235979	1.1213436370016999e-07	decreased	0.0	0.0	0.0	0.0	0.0	0.0
1385	M249L	-0.0694068728779503	0.5663191642798511	WT_like	0.0	0.0	0.0	0.0	0.0	0.0
1386	M249R	-0.0470019598718197	0.9104349596208391	WT_like	0.0	0.0	0.0	0.0	0.0	0.0
1387	M249T	-0.37547585196316896	0.0012939761702191	decreased	0.0	0.0	0.0	0.0	0.0	0.0
1388	M249V	-0.119923881445731	0.40821184887412504	WT_like	0.0	0.0	0.0	0.0	0.0	0.0
1389	N250D	-0.696876689441365	8.378386447191901e-06	decreased	0.0	0.0	0.0	0.0	0.0	0.0
1390	N250H	-0.603774154101156	0.017769940680549	decreased	0.0	0.0	0.0	0.0	0.0	0.0
1391	N250I	-0.23885228921658702	0.156453564877416	WT_like	0.0	0.0	0.0	0.0	0.0	0.0
1392	N250K	0.0652451844503771	0.5093924563016451	WT_like	0.0	0.0	0.0	0.0	0.0	0.0
1393	N250S	-0.00823453624628651	0.945953038461792	WT_like	0.0	0.0	0.0	0.0	0.0	0.0
1394	N250T	0.0297955460612176	0.886221304256662	WT_like	0.0	0.0	0.0	0.0	0.0	0.0
1395	N250Y	-0.177537204539325	0.139219060340074	WT_like	0.0	0.0	0.0	0.0	0.0	0.0
1396	A251D	-2.05120636750302	1.8419582229784903e-12	decreased	0.0	0.0	0.0	0.0	0.0	0.0
1397	A251P	-0.607658251175088	0.00743451451860802	decreased	0.0	0.0	0.0	0.0	0.0	0.0
1398	A251S	-0.9684778563506541	2.4394588665497798e-08	decreased	0.0	0.0	0.0	0.0	0.0	0.0
1399	A251T	0.00773207241813175	0.9133849879885909	WT_like	9.482268158543524e-06	0.0	3.19959045242209e-05	0.0	0.0	0.0
1400	A251V	-0.008374879783671659	0.9388739754763629	WT_like	0.0	0.0	0.0	0.0	0.0	0.0
1401	Y252C	-1.7107260722494502	2.6750620527532698e-18	decreased	1.7681339821206292e-05	0.0	0.0	3.089299285136146e-05	0.0	0.0
1402	Y252D	-0.285859525635634	0.455518925547808	WT_like	0.0	0.0	0.0	0.0	0.0	0.0
1403	Y252F	-0.46927026016942097	0.0575118541671728	WT_like	0.0	0.0	0.0	0.0	0.0	0.0
1404	Y252H	-1.08732006563825	8.273430068339379e-11	decreased	0.0	0.0	0.0	0.0	0.0	0.0
1405	Y252S	-0.0289329054915009	0.938827619708254	WT_like	0.0	0.0	0.0	0.0	0.0	0.0
1406	Y252*	-1.38110809538999	5.42076843314105e-15	decreased	0.0	0.0	0.0	0.0	0.0	0.0
1407	P253A	-0.9918594463039551	0.00137788472699839	decreased	0.0	0.0	0.0	0.0	0.0	0.0
1408	P253H	-0.8899178758018051	2.10766593775548e-09	decreased	0.0	0.0	0.0	0.0	0.0	0.0
1409	P253L	-1.47683656968568	4.9182432305220796e-18	decreased	0.0	0.0	0.0	0.0	0.0	0.0
1410	P253S	-1.4510890894145803	4.6262588219748795e-22	decreased	0.0	0.0	0.0	0.0	0.0	0.0
1411	P253T	-1.36521648695174	4.1189035139053097e-19	decreased	0.0	0.0	0.0	0.0	0.0	0.0
1412	S254A	-0.8331687383887951	0.000176032245658166	decreased	0.0	0.0	0.0	0.0	0.0	0.0
1413	S254F	-1.00018426270767	3.97233611409437e-10	decreased	0.0	0.0	0.0	0.0	0.0	0.0
1414	S254P	-1.07490104821891	3.0460183345627303e-13	decreased	0.0	0.0	0.0	0.0	0.0	0.0
1415	S254T	0.10039509107768402	0.44012043309759497	WT_like	0.0	0.0	0.0	0.0	0.0	0.0
1416	S254Y	-0.699322371672263	1.30550019788644e-10	decreased	0.0	0.0	0.0	0.0	0.0	0.0
1417	Y255C	-0.601046938792724	0.000177042230467797	decreased	0.0	0.0	0.0	0.0	0.0	0.0
1418	Y255D	-0.761302073670533	0.0102505105177594	decreased	0.0	0.0	0.0	0.0	0.0	0.0
1419	Y255F	-0.17370941669817702	0.0953427978358236	WT_like	0.0	0.0	0.0	0.0	0.0	0.0
1420	Y255H	-0.410178784462714	0.000352663794592875	decreased	0.0	0.0	0.0	0.0	0.0	0.0
1421	Y255N	-0.25267473934263396	0.13919293033886498	WT_like	0.0	0.0	0.0	0.0	0.0	0.0
1422	Y255S	-0.311987612647394	0.187571057758286	WT_like	0.0	0.0	0.0	0.0	0.0	0.0
1423	Y255*	-1.40390664280287	9.979644209698149e-17	decreased	0.0	0.0	0.0	0.0	0.0	0.0
1424	I256K	-1.7976749359849298	2.4346234223720605e-15	decreased	0.0	0.0	0.0	0.0	0.0	0.0
1425	I256L	-0.511775115368026	6.123951330492221e-06	decreased	0.0	0.0	0.0	0.0	0.0	0.0
1426	I256M	0.00252014747239769	0.983584155545362	WT_like	0.0	0.0	0.0	0.0	0.0	0.0
1427	I256R	0.3661836870410471	0.43242307408945097	WT_like	0.0	0.0	0.0	0.0	0.0	0.0
1428	I256T	-1.14687957748193	5.5192174833742995e-12	decreased	0.0	0.0	0.0	0.0	0.0	0.0
1429	I256V	-0.342461768403493	0.00423876292474354	decreased	0.0	0.0	0.0	0.0	0.0	0.0
1430	S257A	-0.21447952801113895	0.47976856546615204	WT_like	0.0	0.0	0.0	0.0	0.0	0.0
1431	S257C	-0.8716756098949541	0.00840006115072619	decreased	0.0	0.0	0.0	0.0	0.0	0.0
1432	S257F	-1.21837931716181	6.000497273285379e-15	decreased	0.0	0.0	0.0	0.0	0.0	0.0
1433	S257P	-1.23068035213974	2.03634520169328e-13	decreased	0.0	0.0	0.0	0.0	0.0	0.0
1434	S257T	-1.69509278744694	1.3029621665411198e-23	decreased	0.0	0.0	0.0	0.0	0.0	0.0
1435	S257Y	-1.73072211204586	4.77288513224922e-12	decreased	0.0	0.0	0.0	0.0	0.0	0.0
1436	P258H	-0.6583948128231372	1.46708147057749e-07	decreased	0.0	0.0	0.0	0.0	0.0	0.0
1437	P258L	-1.1951465260382	6.21945863446359e-13	decreased	0.0	0.0	0.0	0.0	0.0	0.0
1438	P258Q	0.11392318875144199	0.592280274921696	WT_like	0.0	0.0	0.0	0.0	0.0	0.0
1439	P258R	-0.406175921070845	0.28970822282020503	WT_like	0.0	0.0	0.0	0.0	0.0	0.0
1440	P258S	-0.208039633219941	0.0928511146219519	WT_like	0.0	0.0	0.0	0.0	0.0	0.0
1441	P258T	-0.7498213516717571	7.700249782917129e-06	decreased	0.0	0.0	0.0	0.0	0.0	0.0
1442	I259F	-0.296471614808241	0.00332558524760878	decreased	0.0	0.0	0.0	0.0	0.0	0.0
1443	I259L	-0.663919553664001	0.0051693374663239	decreased	0.0	0.0	0.0	0.0	0.0	0.0
1444	I259M	-0.9505384798395792	0.000832596529805932	decreased	0.0	0.0	0.0	0.0	0.0	0.0
1445	I259N	-0.0789465058595801	0.479102754944705	WT_like	0.0	0.0	0.0	0.0	0.0	0.0
1446	I259S	0.21725806713599302	0.292272131302695	WT_like	0.0	0.0	0.0	0.0	0.0	0.0
1447	I259T	0.69043131516513	4.6446568299014504e-10	increased	1.0306940693863248e-05	0.0	0.00010939123776185527	0.0	0.0	0.0
1448	I259V	-1.1055807027344198	1.3614801737710498e-11	decreased	0.0	0.0	0.0	0.0	0.0	0.0
1449	G260A	-0.590135252604965	0.00183363482029764	decreased	0.0	0.0	0.0	0.0	0.0	0.0
1450	G260E	-0.997743701254869	3.3867314732208e-17	decreased	0.0	0.0	0.0	0.0	0.0	0.0
1451	G260R	-1.2236146428498997	8.034859239252799e-25	decreased	0.0	0.0	0.0	0.0	0.0	0.0
1452	G260V	-1.13224189777422	8.26023335839348e-12	decreased	0.0	0.0	0.0	0.0	0.0	0.0
1453	G260*	-1.7576931164783	2.22855818944262e-24	decreased	0.0	0.0	0.0	0.0	0.0	0.0
1454	C261F	-0.593231295709553	0.0484925306952022	decreased	0.0	0.0	0.0	0.0	0.0	0.0
1455	C261G	-0.38531987390224703	0.176164539741104	WT_like	0.0	0.0	0.0	0.0	0.0	0.0
1456	C261R	-1.14086748832248	9.937648359406559e-13	decreased	0.0	0.0	0.0	0.0	0.0	0.0
1457	C261S	-1.08629335753666	1.56415566354927e-18	decreased	0.0	0.0	0.0	0.0	0.0	0.0
1458	C261W	-0.9837073325097859	0.000285463715034921	decreased	0.0	0.0	0.0	0.0	0.0	0.0
1459	C261Y	-1.77686682886598	1.14708236320933e-30	decreased	0.0	0.0	0.0	0.0	0.0	0.0
1460	C261*	-1.2193559222336898	6.3438951618429004e-09	decreased	0.0	0.0	0.0	0.0	0.0	0.0
1461	L262M	-0.522713819933233	0.00131151619124299	decreased	0.0	0.0	0.0	0.0	0.0	0.0
1462	L262P	-1.1494870169797602	6.6204674456996694e-18	decreased	0.0	0.0	0.0	0.0	0.0	0.0
1463	L262Q	-1.41686299582104	5.83187040160129e-17	decreased	0.0	0.0	0.0	0.0	0.0	0.0
1464	L262R	-0.999859144548945	0.0006033262104316531	decreased	0.0	0.0	0.0	0.0	0.0	0.0
1465	L262V	-0.323991442217828	0.218667974504008	WT_like	0.0	0.0	0.0	0.0	0.0	0.0
1466	P263A	-1.40486906196507	1.5838314550740303e-05	decreased	0.0	0.0	0.0	0.0	0.0	0.0
1467	P263H	-2.21676297085044	1.4926060270649601e-33	decreased	0.0	0.0	0.0	0.0	0.0	0.0
1468	P263L	-1.2037285764875	1.8159830561928898e-20	decreased	0.0	0.0	0.0	0.0	0.0	0.0
1469	P263R	-1.36262319739321	0.000257323632878388	decreased	0.0	0.0	0.0	0.0	0.0	0.0
1470	P263S	-0.7699198811625301	2.18898645623718e-23	decreased	6.767754357587837e-05	0.0	2.0282741415329697e-05	0.00011060530206890128	0.0	0.0
1471	P263T	-0.823715378489046	1.22055339900063e-07	decreased	0.0	0.0	0.0	0.0	0.0	0.0
1472	A264D	-1.25589887306509	2.89565184423886e-10	decreased	0.0	0.0	0.0	0.0	0.0	0.0
1473	A264G	-1.85976682430976	1.6732200846956302e-09	decreased	0.0	0.0	0.0	0.0	0.0	0.0
1474	A264P	-2.4402798498552	1.31011813924325e-14	decreased	0.0	0.0	0.0	0.0	0.0	0.0
1475	A264S	-0.69908526002491	0.00118615770296356	decreased	0.0	0.0	0.0	0.0	0.0	0.0
1476	A264T	-0.7326731909446891	1.91173682718219e-25	decreased	0.0	0.0	0.0	0.0	0.0	0.0
1477	A264V	-0.87041950065788	4.2093925070602696e-18	decreased	0.0	0.0	0.0	0.0	0.0	0.0
1478	H265D	-0.250321343844673	0.6135273688215289	WT_like	0.0	0.0	0.0	0.0	0.0	0.0
1479	H265L	-1.7874766588702198	2.5916327497187e-16	decreased	0.0	0.0	0.0	0.0	0.0	0.0
1480	H265N	-1.05441784173262	2.20957083220854e-06	decreased	0.0	0.0	0.0	0.0	0.0	0.0
1481	H265P	-0.6662775488892161	0.00271645050848052	decreased	0.0	0.0	0.0	0.0	0.0	0.0
1482	H265Q	-2.1578413536109	5.954394822542359e-22	decreased	0.0	0.0	0.0	0.0	0.0	0.0
1483	H265R	-1.28879292081205	5.17477634755081e-19	decreased	0.0	0.0	0.0	0.0	0.0	0.0
1484	H265Y	-1.53080103640734	6.14354288143972e-17	decreased	0.0	0.0	0.0	0.0	0.0	0.0
1485	L266F	-1.19393326414676	1.5654625253400802e-14	decreased	0.0	0.0	0.0	0.0	0.0	0.0
1486	L266I	-1.15493265142433	7.740576751581919e-20	decreased	0.0	0.0	0.0	0.0	0.0	0.0
1487	L266S	-1.60178741923983	2.1996758342352998e-20	decreased	0.0	0.0	0.0	0.0	0.0	0.0
1488	L266V	-0.8221039230784271	2.12989581320367e-07	decreased	0.0	0.0	0.0	0.0	0.0	0.0
1489	L266*	-1.47970430748858	3.3722447907639504e-13	decreased	0.0	0.0	0.0	0.0	0.0	0.0
1490	L267F	-0.9394320907379741	1.65617516041781e-13	decreased	0.0	0.0	0.0	0.0	0.0	0.0
1491	L267H	-2.93302883192085	1.14539132997332e-28	decreased	0.0	0.0	0.0	0.0	0.0	0.0
1492	L267I	-1.12292994500994	1.3301875040869e-09	decreased	0.0	0.0	0.0	0.0	0.0	0.0
1493	L267P	-1.6780649082430903	9.088718751077289e-25	decreased	0.0	0.0	0.0	0.0	0.0	0.0
1494	L267R	-0.557956452703656	0.0008360315824549941	decreased	0.0	0.0	0.0	0.0	0.0	0.0
1495	L267V	-1.02052489372483	1.69853840078115e-07	decreased	0.0	0.0	0.0	0.0	0.0	0.0
1496	G268E	-1.3260922566591	2.33312059892046e-18	decreased	0.0	0.0	0.0	0.0	0.0	0.0
1497	G268R	-1.6554783984490902	2.57626600640753e-25	decreased	0.0	0.0	0.0	0.0	0.0	0.0
1498	G268V	-0.9154591563144721	1.2161415848696801e-11	decreased	0.0	0.0	0.0	0.0	0.0	0.0
1499	G268W	-1.3858727302747198	2.59601354395032e-15	decreased	0.0	0.0	0.0	0.0	0.0	0.0
1500	D269A	-0.17201975499054	0.427231191055824	WT_like	0.0	0.0	0.0	0.0	0.0	0.0
1501	D269E	-1.02221706879311	7.36004699968258e-07	decreased	0.0	0.0	0.0	0.0	0.0	0.0
1502	D269G	-0.737101392015197	3.67920941417635e-10	decreased	0.0	0.0	0.0	0.0	0.0	0.0
1503	D269N	-1.09198424456846	1.60736229098405e-30	decreased	0.0	0.0	0.0	0.0	0.0	0.0
1504	D269V	-1.11283417997424	1.46999422493968e-11	decreased	0.0	0.0	0.0	0.0	0.0	0.0
1505	D269Y	-0.9993022673065479	9.3037045029323e-08	decreased	0.0	0.0	0.0	0.0	0.0	0.0
1506	M270I	-0.324742608865529	2.64369467294986e-06	decreased	0.0	0.0	0.0	0.0	0.0	0.0
1507	M270K	-0.839309830756695	3.29941149518506e-06	decreased	0.0	0.0	0.0	0.0	0.0	0.0
1508	M270L	-1.30643085218665	1.7211866863505299e-25	decreased	0.0	0.0	0.0	0.0	0.0	0.0
1509	M270R	-0.6115023975835611	0.0168310184202985	decreased	0.0	0.0	0.0	0.0	0.0	0.0
1510	M270T	-1.2349030855920602	5.098528350765589e-19	decreased	0.0	0.0	0.0	0.0	0.0	0.0
1511	M270V	-0.975391590350903	4.694716246287709e-13	decreased	2.9241476109714018e-05	0.0	4.536690484291709e-05	3.774510729046747e-05	0.0	0.0
1512	W271C	-0.402733212545732	0.000261551072634116	decreased	0.0	0.0	0.0	0.0	0.0	0.0
1513	W271G	0.0023809489195101697	0.988553843982478	WT_like	0.0	0.0	0.0	0.0	0.0	0.0
1514	W271L	-0.831132407410542	3.5143731532607e-08	decreased	0.0	0.0	0.0	0.0	0.0	0.0
1515	W271R	-1.52711185474138	3.4129665169894e-44	decreased	0.0	0.0	0.0	0.0	0.0	0.0
1516	W271S	0.5904294202672139	0.00653552244653153	increased	0.0	0.0	0.0	0.0	0.0	0.0
1517	W271*	-1.7607299242821801	3.3906211556678602e-46	decreased	0.0	0.0	0.0	0.0	0.0	0.0
1518	G272A	-1.4377752351538997	0.00010610756967605	decreased	0.0	0.0	0.0	0.0	0.0	0.0
1519	G272E	-1.01566998053896	4.87413546808955e-11	decreased	0.0	0.0	0.0	0.0	0.0	0.0
1520	G272R	-1.16716075125559	7.719678927579321e-16	decreased	0.0	0.0	0.0	0.0	0.0	0.0
1521	G272V	-1.31659323072259	4.8614467706595e-16	decreased	0.0	0.0	0.0	0.0	0.0	0.0
1522	G272W	-1.2452792943683502	1.36791532842353e-14	decreased	0.0	0.0	0.0	0.0	0.0	0.0
1523	R273C	-0.415162945395002	9.168098605496839e-08	decreased	0.0	0.0	0.0	0.0	0.0	0.0
1524	R273G	-1.4897288849697	2.6060796510924695e-07	decreased	0.0	0.0	0.0	0.0	0.0	0.0
1525	R273H	-0.167617062541787	0.028377278611253998	decreased	0.0	0.0	0.0	0.0	0.0	0.0
1526	R273L	-0.19535157828904398	0.339422854079688	WT_like	0.0	0.0	0.0	0.0	0.0	0.0
1527	R273P	-2.11157634799678	6.000497273285379e-15	decreased	0.0	0.0	0.0	0.0	0.0	0.0
1528	R273S	-0.42939424174855	0.009607595402613179	decreased	0.0	0.0	0.0	0.0	0.0	0.0
1529	F274C	-0.23773131196326103	0.18748973338125502	WT_like	0.0	0.0	0.0	0.0	0.0	0.0
1530	F274I	-0.112128773779785	0.310122434320954	WT_like	0.0	0.0	0.0	0.0	0.0	0.0
1531	F274L	-0.5343914528553939	1.02974838826677e-11	decreased	0.0	0.0	0.0	0.0	0.0	0.0
1532	F274S	-0.00481448446933805	0.972028453603398	WT_like	0.0	0.0	0.0	0.0	0.0	0.0
1533	F274V	-0.0741256812015121	0.56989913752495	WT_like	0.0	0.0	0.0	0.0	0.0	0.0
1534	F274Y	-0.191508059423001	0.140680122117699	WT_like	0.0	0.0	0.0	0.0	0.0	0.0
1535	W275C	-0.6522558409067271	7.1422898476552905e-09	decreased	0.0	0.0	0.0	0.0	0.0	0.0
1536	W275G	-0.806237470773066	9.63575514386533e-05	decreased	0.0	0.0	0.0	0.0	0.0	0.0
1537	W275L	-0.839917896898569	5.21145709666724e-11	decreased	0.0	0.0	0.0	0.0	0.0	0.0
1538	W275R	-0.37607834537052603	1.43918776541886e-07	decreased	0.0	0.0	0.0	0.0	0.0	0.0
1539	W275S	-0.498692788753385	0.00718386862509171	decreased	0.0	0.0	0.0	0.0	0.0	0.0
1540	W275*	-1.37268713551319	6.756988968422199e-46	decreased	0.0	0.0	0.0	0.0	0.0	0.0
1541	T276A	-0.512866083834964	1.8579361584761502e-06	decreased	0.0	0.0	0.0	0.0	0.0	0.0
1542	T276I	-1.3105697169089	6.47430314326621e-29	decreased	0.0	0.0	0.0	0.0	0.0	0.0
1543	T276N	0.0499546085005629	0.7681547958584308	WT_like	0.0	0.0	0.0	0.0	0.0	0.0
1544	T276P	-0.0994397011282984	0.68796259902319	WT_like	0.0	0.0	0.0	0.0	0.0	0.0
1545	T276S	-0.47504918012351094	1.92914050773383e-08	decreased	0.0	0.0	0.0	0.0	0.0	0.0
1546	N277D	-1.05151667032304	2.83844065560437e-13	decreased	0.0	0.0	0.0	0.0	0.0	0.0
1547	N277H	-0.5557540021041121	0.0421340615210419	decreased	0.0	0.0	0.0	0.0	0.0	0.0
1548	N277I	-1.5083021087608302	7.822110369834799e-14	decreased	0.0	0.0	0.0	0.0	0.0	0.0
1549	N277K	-0.5271385094495129	4.07972238456008e-06	decreased	0.0	0.0	0.0	0.0	0.0	0.0
1550	N277S	-0.46388771702571	8.96277444360562e-05	decreased	0.0	0.0	0.0	0.0	0.0	0.0
1551	N277T	-0.855948782312244	2.20761231406958e-05	decreased	0.0	0.0	0.0	0.0	0.0	0.0
1552	L278F	-2.56811025071886	2.25757274787296e-24	decreased	0.0	0.0	0.0	0.0	0.0	0.0
1553	L278I	-0.406745164027397	3.86453815630839e-06	decreased	0.0	0.0	0.0	0.0	0.0	0.0
1554	L278S	-0.0458752598729484	0.6991365562944399	WT_like	0.0	0.0	0.0	0.0	0.0	0.0
1555	L278V	-0.38664037247645794	0.0017995767420652601	decreased	0.0	0.0	0.0	0.0	0.0	0.0
1556	L278*	-1.10210129325479	2.8176315639572597e-08	decreased	0.0	0.0	0.0	0.0	0.0	0.0
1557	Y279C	-1.3704054529302	2.10944075715969e-15	decreased	0.0	0.0	0.0	0.0	0.0	0.0
1558	Y279D	-0.5710444382192701	0.131016749799913	WT_like	0.0	0.0	0.0	0.0	0.0	0.0
1559	Y279F	-1.1259132585424398	1.36475985726598e-06	decreased	0.0	0.0	0.0	0.0	0.0	0.0
1560	Y279H	-0.42921969691569	0.00138237982624097	decreased	0.0	0.0	0.0	0.0	0.0	0.0
1561	Y279N	-0.7836445351332891	3.1668724662965303e-09	decreased	0.0	0.0	0.0	0.0	0.0	0.0
1562	Y279S	-0.5880595309044949	0.0407288299391232	decreased	0.0	0.0	0.0	0.0	0.0	0.0
1563	Y279*	-2.436435479831	1.1340099474929198e-28	decreased	0.0	0.0	0.0	0.0	0.0	0.0
1564	S280A	0.38419733487249	0.0605625796659644	WT_like	0.0	0.0	0.0	0.0	0.0	0.0
1565	S280C	-1.10782063848577	0.00020122742403026202	decreased	0.0	0.0	0.0	0.0	0.0	0.0
1566	S280F	-0.7896929879735799	3.7208130735654706e-11	decreased	0.0	0.0	0.0	0.0	0.0	0.0
1567	S280P	-0.42410337922854296	1.29088089076869e-05	decreased	0.0	0.0	0.0	0.0	0.0	0.0
1568	S280T	-0.9260281923668471	2.38369176004969e-16	decreased	0.0	0.0	0.0	0.0	0.0	0.0
1569	S280Y	-0.6394489127547089	0.000135423719108434	decreased	5.651409744160681e-06	0.0	0.0	9.671554025300786e-06	0.0	0.0
1570	L281M	-0.292080065840765	0.0102772579367018	decreased	0.0	0.0	0.0	0.0	0.0	0.0
1571	L281P	-1.0679756423250402	2.5438914158457297e-22	decreased	0.0	0.0	0.0	0.0	0.0	0.0
1572	L281Q	-0.828875701217709	1.18573428274204e-12	decreased	0.0	0.0	0.0	0.0	0.0	0.0
1573	L281R	-1.0848809476419101	3.46990370943635e-08	decreased	0.0	0.0	0.0	0.0	0.0	0.0
1574	L281V	-0.8003870113165091	0.0011745959919209198	decreased	0.0	0.0	0.0	0.0	0.0	0.0
1575	T282A	-0.112883944511685	0.272789429003131	WT_like	0.0	0.0	0.0	0.0	0.0	0.0
1576	T282I	-0.11390490689831098	0.152194777363336	WT_like	0.0	0.0	0.0	0.0	0.0	0.0
1577	T282K	-0.9971119295951009	4.87349424126373e-05	decreased	0.0	0.0	0.0	0.0	0.0	0.0
1578	T282P	-0.5206696737559431	0.0363853391226289	decreased	0.0	0.0	0.0	0.0	0.0	0.0
1579	T282S	-0.664610263784268	1.4465946551489698e-08	decreased	0.0	0.0	0.0	0.0	0.0	0.0
1580	V283A	-0.15967345281326098	0.16099489632686997	WT_like	0.0	0.0	0.0	0.0	0.0	0.0
1581	V283E	-0.7856624987568821	1.1281390495516699e-07	decreased	0.0	0.0	0.0	0.0	0.0	0.0
1582	V283G	-0.5911164600716801	0.112727112846593	WT_like	0.0	0.0	0.0	0.0	0.0	0.0
1583	V283I	-0.23043663429563396	0.00015783913339761598	decreased	0.0	0.0	0.0	0.0	0.0	0.0
1584	V283L	-0.9243663049785891	2.2102971678154302e-17	decreased	0.0	0.0	0.0	0.0	0.0	0.0
1585	P284A	-1.35115218326545	9.211081549923349e-08	decreased	0.0	0.0	0.0	0.0	0.0	0.0
1586	P284H	-1.1363196486278402	1.2663264373471599e-12	decreased	0.0	0.0	0.0	0.0	0.0	0.0
1587	P284L	-1.3150551709952	2.1338711052288e-19	decreased	0.0	0.0	0.0	0.0	0.0	0.0
1588	P284R	-0.0308781523074522	0.9189968895614641	WT_like	0.0	0.0	0.0	0.0	0.0	0.0
1589	P284S	-1.55553070317501	7.14713085521696e-42	decreased	0.0	0.0	0.0	0.0	0.0	0.0
1590	P284T	-0.156319305410212	0.35934598740921897	WT_like	0.0	0.0	0.0	0.0	0.0	0.0
1591	F285C	-0.247152792004688	0.0618241363927546	WT_like	0.0	0.0	0.0	0.0	0.0	0.0
1592	F285I	-0.252594819155947	0.0234448772582623	decreased	0.0	0.0	0.0	0.0	0.0	0.0
1593	F285L	-0.650922121201956	2.4250203384048597e-14	decreased	0.0	0.0	0.0	0.0	0.0	0.0
1594	F285S	-0.692399459930194	5.74428593393824e-09	decreased	0.0	0.0	0.0	0.0	0.0	0.0
1595	F285V	-0.421914497945238	0.00198758356797613	decreased	0.0	0.0	0.0	0.0	0.0	0.0
1596	F285Y	-0.0224577600212696	0.816724454749489	WT_like	0.0	0.0	0.0	0.0	0.0	0.0
1597	G286A	-0.0550678055548626	0.666486751354903	WT_like	0.0	0.0	0.0	0.0	0.0	0.0
1598	G286C	0.0848025600029934	0.630455201575278	WT_like	0.0	0.0	0.0	0.0	0.0	0.0
1599	G286D	0.151988330236992	0.0392909286474783	increased	0.0	0.0	0.0	0.0	0.0	0.0
1600	G286R	-0.700188301681152	2.73543045167919e-05	decreased	0.0	0.0	0.0	0.0	0.0	0.0
1601	G286S	-0.0105674699775629	0.904803244179874	WT_like	0.0	0.0	0.0	0.0	0.0	0.0
1602	G286V	-0.029200132039282997	0.845332006160506	WT_like	0.0	0.0	0.0	0.0	0.0	0.0
1603	Q287E	-0.0998349694934434	0.624357400884308	WT_like	0.0	0.0	0.0	0.0	0.0	0.0
1604	Q287H	-0.357206986867849	0.00017768338489498702	decreased	0.0	0.0	0.0	0.0	0.0	0.0
1605	Q287K	-0.887851069581191	9.65457892444017e-07	decreased	5.653838107999615e-06	3.9056397437900326e-05	0.0	0.0	0.0	0.0
1606	Q287L	-0.9095673731551892	2.0446920611824897e-12	decreased	0.0	0.0	0.0	0.0	0.0	0.0
1607	Q287P	0.109137995441061	0.5875173073188891	WT_like	0.0	0.0	0.0	0.0	0.0	0.0
1608	Q287R	-0.599475631226956	8.955770553369929e-09	decreased	5.660462799438482e-06	0.0	0.0	9.676607768380716e-06	0.0	0.0
1609	Q287*	-0.8381363452859641	6.383205801409279e-11	decreased	0.0	0.0	0.0	0.0	0.0	0.0
1610	K288E	-0.21968114033471497	0.0582015358433027	WT_like	0.0	0.0	0.0	0.0	0.0	0.0
1611	K288M	-1.2234360202613401	4.29164112527781e-21	decreased	0.0	0.0	0.0	0.0	0.0	0.0
1612	K288N	-0.5008879340274229	2.46082208185548e-05	decreased	0.0	0.0	0.0	0.0	0.0	0.0
1613	K288Q	-0.597416252444574	0.000111485570407444	decreased	0.0	0.0	0.0	0.0	0.0	0.0
1614	K288R	-0.30396924683148807	9.168098605496839e-08	decreased	0.0	0.0	0.0	0.0	0.0	0.0
1615	K288T	-0.0449005601329805	0.763658742396035	WT_like	9.406629792677879e-06	0.0	0.0	1.688818333811832e-05	0.0	0.0
1616	P289A	0.20954019631895698	0.22808326225101003	WT_like	0.0	0.0	0.0	0.0	0.0	0.0
1617	P289L	-0.6780016559837851	5.4419400287420196e-11	decreased	0.0	0.0	0.0	0.0	0.0	0.0
1618	P289Q	0.236510884856013	0.0357054185711815	increased	0.0	0.0	0.0	0.0	0.0	0.0
1619	P289R	0.893681316218365	3.61401251783825e-05	increased	0.0	0.0	0.0	0.0	0.0	0.0
1620	P289S	-0.0970217736054232	0.11946752692316498	WT_like	0.0	0.0	0.0	0.0	0.0	0.0
1621	P289T	-0.223967613544495	0.106983884314488	WT_like	0.0	0.0	0.0	0.0	0.0	0.0
1622	N290D	0.233179152741033	0.0736305614309401	WT_like	0.0	0.0	0.0	0.0	0.0	0.0
1623	N290H	0.648245093173568	0.00478434980167989	increased	1.13323436419886e-05	0.0	0.0	9.68241673121611e-06	0.0	5.8278454455387845e-05
1624	N290I	-0.417377084467314	1.4255273392252301e-05	decreased	0.0	0.0	0.0	0.0	0.0	0.0
1625	N290K	0.11655992236123501	0.24841715495069	WT_like	0.0	0.0	0.0	0.0	0.0	0.0
1626	N290S	-0.338780047574432	0.00842091525482085	decreased	0.0	0.0	0.0	0.0	0.0	0.0
1627	N290T	-0.42072029178389503	0.0208622859488528	decreased	0.0	0.0	0.0	0.0	0.0	0.0
1628	N290Y	-0.63964049659421	9.36244650488004e-06	decreased	0.0	0.0	0.0	0.0	0.0	0.0
1629	I291K	-0.24126258268056303	0.0474343769198895	decreased	1.4179469546044283e-05	0.0	0.0	2.466167267794938e-05	0.0	0.0
1630	I291L	-0.140717296866518	0.254833362833301	WT_like	0.0	0.0	0.0	0.0	0.0	0.0
1631	I291M	0.30419966128869297	0.00302181781633952	increased	0.0	0.0	0.0	0.0	0.0	0.0
1632	I291R	-0.191839616654195	0.336298791210989	WT_like	0.0	0.0	0.0	0.0	0.0	0.0
1633	I291T	-0.180770231450082	0.15302116805881302	WT_like	0.0	0.0	0.0	0.0	0.0	0.0
1634	I291V	-0.36582244934010205	0.00691928326284322	decreased	0.0	0.0	0.0	0.0	0.0	0.0
1635	D292A	0.5022824556546339	0.00676824401806011	increased	0.0	0.0	0.0	0.0	0.0	0.0
1636	D292E	-0.227743357851478	0.0596118711641445	WT_like	0.0	0.0	0.0	0.0	0.0	0.0
1637	D292G	-0.512212964317764	0.000135525240589121	decreased	0.0	0.0	0.0	0.0	0.0	0.0
1638	D292H	0.0288870957185717	0.89861659733186	WT_like	0.0	0.0	0.0	0.0	0.0	0.0
1639	D292N	-0.620617558862545	1.25160777646676e-05	decreased	1.1396660778391931e-05	0.0	0.0	1.9433701925879862e-05	0.0	0.0
1640	D292V	-0.703037186456286	6.384735298083291e-07	decreased	9.397613006296401e-06	0.00010605578534309046	0.0	0.0	0.0	0.0
1641	D292Y	-0.763312944650998	5.36646796113723e-12	decreased	0.0	0.0	0.0	0.0	0.0	0.0
1642	V293A	-0.36400104237023706	0.00464609094055394	decreased	0.0	0.0	0.0	0.0	0.0	0.0
1643	V293E	-0.666322325695334	0.000807117421982239	decreased	0.0	0.0	0.0	0.0	0.0	0.0
1644	V293G	0.48163952096249396	0.0419262332572714	increased	0.0	0.0	0.0	0.0	0.0	0.0
1645	V293I	-0.11428060892542401	0.12878602735521802	WT_like	0.0	0.0	0.0	0.0	0.0	0.0
1646	V293L	-0.385821916698096	0.0067733496972698605	decreased	0.0	0.0	0.0	0.0	0.0	0.0
1647	T294A	-0.288373733509993	0.0121791509207387	decreased	0.0	0.0	0.0	0.0	0.0	0.0
1648	T294K	-1.24053053062958	3.1868328673422297e-06	decreased	0.0	0.0	0.0	0.0	0.0	0.0
1649	T294M	-0.47681191004286894	1.50257325173927e-08	decreased	0.0	0.0	0.0	0.0	0.0	0.0
1650	T294P	-1.01283951091235	1.3804936394048901e-05	decreased	0.0	0.0	0.0	0.0	0.0	0.0
1651	T294R	-0.230094363706379	0.213150542715802	WT_like	0.0	0.0	0.0	0.0	0.0	0.0
1652	T294S	-0.23742081869629603	0.0357054185711815	decreased	0.0	0.0	0.0	0.0	0.0	0.0
1653	D295A	-0.42476389824196004	0.150057494515911	WT_like	0.0	0.0	0.0	0.0	0.0	0.0
1654	D295E	0.3552463735462721	0.0010231243745980302	increased	0.0	0.0	0.0	0.0	0.0	0.0
1655	D295G	-0.205903851704579	0.0407283015511648	decreased	4.3154290974999284e-05	0.0	0.0	7.46148010893761e-05	0.0	0.0
1656	D295H	0.13656895138052802	0.7871111928432021	WT_like	0.0	0.0	0.0	0.0	0.0	0.0
1657	D295N	-0.47071596181868297	0.000266854086926208	decreased	0.0	0.0	0.0	0.0	0.0	0.0
1658	D295V	-0.20697294863463897	0.156818672103465	WT_like	0.0	0.0	0.0	0.0	0.0	0.0
1659	D295Y	-0.822471473953604	1.5107680306355801e-06	decreased	0.0	0.0	0.0	0.0	0.0	0.0
1660	A296D	-0.317047218683125	0.00046200514379316903	decreased	0.0	0.0	0.0	0.0	0.0	0.0
1661	A296P	-0.7331503333148359	0.000993174426294654	decreased	0.0	0.0	0.0	0.0	0.0	0.0
1662	A296S	-0.16252812236316	0.39847644900775	WT_like	0.0	0.0	0.0	0.0	0.0	0.0
1663	A296T	-0.189765602563719	0.00326707141472393	decreased	0.0	0.0	0.0	0.0	0.0	0.0
1664	A296V	-0.164825867970201	0.0478107964691004	decreased	0.0	0.0	0.0	0.0	0.0	0.0
1665	M297I	-0.42650170037181295	4.34962545913801e-11	decreased	7.227705239724913e-06	0.0	0.0	1.2477540427230984e-05	0.0	0.0
1666	M297K	-0.8628106592666909	1.70713636444615e-11	decreased	0.0	0.0	0.0	0.0	0.0	0.0
1667	M297L	-0.531800634531507	9.37123246063682e-06	decreased	1.0819076195147284e-05	0.0	6.782419967444384e-05	0.0	0.0	0.0
1668	M297R	-0.6035802130216651	0.0137604172755076	decreased	0.0	0.0	0.0	0.0	0.0	0.0
1669	M297T	-0.232707545235429	0.0218254141409641	decreased	0.0	0.0	0.0	0.0	0.0	0.0
1670	M297V	0.297515222676342	0.0178633523412138	increased	0.0	0.0	0.0	0.0	0.0	0.0
1671	V298A	-0.144506690248405	0.0931527484709215	WT_like	9.396288466055907e-06	0.0	0.0	1.6877637130801688e-05	0.0	0.0
1672	V298E	0.16471697764367801	0.0976187795777647	WT_like	0.0	0.0	0.0	0.0	0.0	0.0
1673	V298G	-0.6068619684262371	0.00203597213214057	decreased	0.0	0.0	0.0	0.0	0.0	0.0
1674	V298L	0.29954492848012393	0.0009480750024355689	increased	0.0	0.0	0.0	0.0	0.0	0.0
1675	V298M	0.12996706670400202	0.0600472848255138	WT_like	0.0	0.0	0.0	0.0	0.0	0.0
1676	D299A	-0.7097615066247199	0.00646889735480481	decreased	0.0	0.0	0.0	0.0	0.0	0.0
1677	D299E	0.0913335689773653	0.35842638135689897	WT_like	0.0	0.0	0.0	0.0	0.0	0.0
1678	D299G	0.154885913159755	0.0849640210562777	WT_like	9.399026260879374e-06	0.0	3.1666613888976855e-05	0.0	0.0	0.0
1679	D299H	0.670091435201316	0.000353963837457428	increased	0.0	0.0	0.0	0.0	0.0	0.0
1680	D299N	0.208901909374265	0.0158326757082045	increased	0.0	0.0	0.0	0.0	0.0	0.0
1681	D299V	0.145492416849233	0.14268327297278602	WT_like	0.0	0.0	0.0	0.0	0.0	0.0
1682	D299Y	0.0500893780989625	0.748700700805075	WT_like	0.0	0.0	0.0	0.0	0.0	0.0
1683	Q300E	-0.0052440090733406	0.9828057530114069	WT_like	0.0	0.0	0.0	0.0	0.0	0.0
1684	Q300H	-0.12640742047028097	0.13510070031495097	WT_like	0.0	0.0	0.0	0.0	0.0	0.0
1685	Q300K	-0.631195585326544	0.000377606397757093	decreased	0.0	0.0	0.0	0.0	0.0	0.0
1686	Q300L	-0.8132058467133629	2.6086010931336103e-10	decreased	0.0	0.0	0.0	0.0	0.0	0.0
1687	Q300P	-1.02214745339045	0.000219345628961953	decreased	0.0	0.0	0.0	0.0	0.0	0.0
1688	Q300R	-0.253435936206112	0.00396454412436531	decreased	1.1869436201780416e-05	0.0	0.0	1.9923890737383197e-05	0.0	0.0
1689	Q300*	-1.6667896034463998	1.0605494270063297e-32	decreased	0.0	0.0	0.0	0.0	0.0	0.0
1690	A301E	-0.443652178680098	0.0059017739045009	decreased	0.0	0.0	0.0	0.0	0.0	0.0
1691	A301G	-0.11502759145161802	0.5476459132821679	WT_like	0.0	0.0	0.0	0.0	0.0	0.0
1692	A301S	-0.304999465516432	0.0090195348951017	decreased	0.0	0.0	0.0	0.0	0.0	0.0
1693	A301T	-0.11778185723498401	0.15163012355730401	WT_like	0.0	0.0	0.0	0.0	0.0	0.0
1694	A301V	-0.181812817136495	0.00115581906225208	decreased	0.0	0.0	0.0	0.0	0.0	0.0
1695	W302C	-0.529809559215553	7.01934292103043e-07	decreased	0.0	0.0	0.0	0.0	0.0	0.0
1696	W302G	-0.0113412064416031	0.9552792100620849	WT_like	0.0	0.0	0.0	0.0	0.0	0.0
1697	W302L	-0.45833977696278794	0.0173884156893648	decreased	0.0	0.0	0.0	0.0	0.0	0.0
1698	W302R	-1.18956451552503	3.33416344886871e-25	decreased	0.0	0.0	0.0	0.0	0.0	0.0
1699	W302S	-0.767348527109495	0.00699939864308808	decreased	0.0	0.0	0.0	0.0	0.0	0.0
1700	W302*	-1.5681287016955001	8.738789203367822e-47	decreased	0.0	0.0	0.0	0.0	0.0	0.0
1701	D303A	-0.622971010261822	0.0102612712017656	decreased	0.0	0.0	0.0	0.0	0.0	0.0
1702	D303E	-0.390112004860166	0.000325164333224484	decreased	0.0	0.0	0.0	0.0	0.0	0.0
1703	D303G	-0.45776292926883294	0.000182708039221902	decreased	0.0	0.0	0.0	0.0	0.0	0.0
1704	D303N	-0.48913635279655004	0.00161051643457211	decreased	1.2026602845494234e-05	0.0	0.0	0.0	0.0	0.00013146650890685598
1705	D303V	-1.38499790517683	2.8873606593444605e-09	decreased	0.0	0.0	0.0	0.0	0.0	0.0
1706	D303Y	-0.6625673461662901	0.00169113533673816	decreased	0.0	0.0	0.0	0.0	0.0	0.0
1707	A304E	-0.128686834681448	0.3411942206352381	WT_like	0.0	0.0	0.0	0.0	0.0	0.0
1708	A304G	-0.8967903774141659	0.0108321640257326	decreased	0.0	0.0	0.0	0.0	0.0	0.0
1709	A304P	-0.47469268308520207	0.0702401979620594	WT_like	0.0	0.0	0.0	0.0	0.0	0.0
1710	A304S	-0.58776571256486	0.00120162358979153	decreased	0.0	0.0	0.0	0.0	0.0	0.0
1711	A304T	-0.0845558865849088	0.24841715495069	WT_like	0.0	0.0	0.0	0.0	0.0	0.0
1712	A304V	-0.23872227966145101	0.0037988143647221797	decreased	0.0	0.0	0.0	0.0	0.0	0.0
1713	Q305E	-0.9858189084887791	0.00927542959465586	decreased	0.0	0.0	0.0	0.0	0.0	0.0
1714	Q305H	-0.41816230838277	0.000155117609782116	decreased	0.0	0.0	0.0	0.0	0.0	0.0
1715	Q305K	0.35790820792396205	0.0125433666143108	increased	0.0	0.0	0.0	0.0	0.0	0.0
1716	Q305L	-1.03844997524699	2.6642282529796203e-17	decreased	0.0	0.0	0.0	0.0	0.0	0.0
1717	Q305P	-1.4834929544733	1.17715667259582e-07	decreased	0.0	0.0	0.0	0.0	0.0	0.0
1718	Q305R	-0.617096923082849	2.9641897205370403e-08	decreased	0.0	0.0	0.0	0.0	0.0	0.0
1719	Q305*	-1.56889530562028	1.6920860348122e-20	decreased	0.0	0.0	0.0	0.0	0.0	0.0
1720	R306G	-0.45940528172123707	0.000309104028609038	decreased	0.0	0.0	0.0	0.0	0.0	0.0
1721	R306I	-0.43584023128764293	0.0030364782837537397	decreased	0.0	0.0	0.0	0.0	0.0	0.0
1722	R306K	-0.118827656920518	0.30369583178873305	WT_like	0.0	0.0	0.0	0.0	0.0	0.0
1723	R306S	-0.218496216277161	0.0783788554869462	WT_like	0.0	0.0	0.0	0.0	0.0	0.0
1724	R306T	0.243813943002249	0.279964552180611	WT_like	0.0	0.0	0.0	0.0	0.0	0.0
1725	R306*	-1.6097161992449298	2.6759943406865503e-15	decreased	0.0	0.0	0.0	0.0	0.0	0.0
1726	I307F	-0.38257139836207105	0.000738538827402262	decreased	0.0	0.0	0.0	0.0	0.0	0.0
1727	I307L	-0.5084219648589591	0.0351593447024708	decreased	0.0	0.0	0.0	0.0	0.0	0.0
1728	I307M	-0.525758127198192	0.00457933112699489	decreased	0.0	0.0	0.0	0.0	0.0	0.0
1729	I307N	-0.161791943056811	0.129641374143013	WT_like	0.0	0.0	0.0	0.0	0.0	0.0
1730	I307S	-0.274469354770988	0.103107743353821	WT_like	0.0	0.0	0.0	0.0	0.0	0.0
1731	I307T	-0.0385787273074424	0.7681547958584308	WT_like	0.0	0.0	0.0	0.0	0.0	0.0
1732	I307V	-0.877786283842524	3.14850330385265e-07	decreased	0.0	0.0	0.0	0.0	0.0	0.0
1733	F308C	-0.500431306995663	0.0882742234475104	WT_like	0.0	0.0	0.0	0.0	0.0	0.0
1734	F308I	-0.36988350173112294	0.000747678417262783	decreased	0.0	0.0	0.0	0.0	0.0	0.0
1735	F308L	-0.5225463916378951	1.8443171467721e-09	decreased	5.73364906627525e-06	0.0	0.0	9.827816652252535e-06	0.0	0.0
1736	F308S	-0.565478898306178	9.320792815062049e-07	decreased	0.0	0.0	0.0	0.0	0.0	0.0
1737	F308V	-0.45607573743396707	0.00567654577684524	decreased	0.0	0.0	0.0	0.0	0.0	0.0
1738	F308Y	-0.12331421840883801	0.364371246881763	WT_like	0.0	0.0	0.0	0.0	0.0	0.0
1739	K309E	-0.15763091322564401	0.0257270614878787	decreased	0.0	0.0	0.0	0.0	0.0	0.0
1740	K309M	-0.257582490094431	0.0084837671203126	decreased	0.0	0.0	0.0	0.0	0.0	0.0
1741	K309N	-0.263161343763236	0.00327517070647375	decreased	0.0	0.0	0.0	0.0	0.0	0.0
1742	K309Q	-0.819745080263762	0.000512129786892711	decreased	0.0	0.0	0.0	0.0	0.0	0.0
1743	K309R	-0.0140045205141595	0.9260879418863991	WT_like	0.0	0.0	0.0	0.0	0.0	0.0
1744	K309T	-0.9434228563037321	1.08567731963711e-06	decreased	0.0	0.0	0.0	0.0	0.0	0.0
1745	K309*	-0.883167289725728	5.9491448720255e-09	decreased	0.0	0.0	0.0	0.0	0.0	0.0
1746	E310A	0.376541820275554	0.0345759933423944	increased	0.0	0.0	0.0	0.0	0.0	0.0
1747	E310D	-0.748508758481185	1.84597034398231e-14	decreased	0.0	0.0	0.0	0.0	0.0	0.0
1748	E310G	-0.34919349221393703	0.00149108636709644	decreased	0.0	0.0	0.0	0.0	0.0	0.0
1749	E310K	0.0172916263373842	0.904243370045331	WT_like	0.0	0.0	0.0	0.0	0.0	0.0
1750	E310V	-0.16673291175846	0.145256927838978	WT_like	0.0	0.0	0.0	0.0	0.0	0.0
1751	E310*	-1.61091989258079	6.44293597702955e-10	decreased	0.0	0.0	0.0	0.0	0.0	0.0
1752	A311E	-0.10375391813887401	0.517682672873508	WT_like	0.0	0.0	0.0	0.0	0.0	0.0
1753	A311G	-0.616693937952246	0.0213365121534288	decreased	0.0	0.0	0.0	0.0	0.0	0.0
1754	A311S	-0.6169219206665411	0.000556044080977894	decreased	0.0	0.0	0.0	0.0	0.0	0.0
1755	A311T	-0.48723723080540704	4.935786340692471e-07	decreased	0.0	0.0	0.0	0.0	0.0	0.0
1756	A311V	-0.12280998598078902	0.0850048191505073	WT_like	0.0	0.0	0.0	0.0	0.0	0.0
1757	E312A	-0.42916223451674296	0.0521713135560691	WT_like	0.0	0.0	0.0	0.0	0.0	0.0
1758	E312D	-0.503273315545851	0.000275298926447468	decreased	0.0	0.0	0.0	0.0	0.0	0.0
1759	E312G	-0.36775298598753897	0.000329850912677796	decreased	0.0	0.0	0.0	0.0	0.0	0.0
1760	E312K	-0.7210629130952171	3.1238459184980896e-09	decreased	1.0637505717659323e-05	0.0	6.803338171262699e-05	0.0	0.0	0.0
1761	E312Q	0.696658303554042	0.00327517070647375	increased	0.0	0.0	0.0	0.0	0.0	0.0
1762	E312V	-1.07523132748319	9.44933574076802e-13	decreased	0.0	0.0	0.0	0.0	0.0	0.0
1763	E312*	-1.6355694583246	3.33793053989599e-10	decreased	0.0	0.0	0.0	0.0	0.0	0.0
1764	K313E	-0.0847407683940953	0.509349125096582	WT_like	0.0	0.0	0.0	0.0	0.0	0.0
1765	K313M	-0.48041028410823206	0.000120428589481548	decreased	0.0	0.0	0.0	0.0	0.0	0.0
1766	K313N	0.44905252385782796	0.0104285668045718	increased	0.0	0.0	0.0	0.0	0.0	0.0
1767	K313Q	-0.28076312339703197	0.339644232738872	WT_like	0.0	0.0	0.0	0.0	0.0	0.0
1768	K313R	-0.42298880651284704	0.00104935976808202	decreased	0.0	0.0	0.0	0.0	0.0	0.0
1769	K313T	-0.754427576567837	0.00320996249066429	decreased	0.0	0.0	0.0	0.0	0.0	0.0
1770	K313*	-1.26499325569872	1.08328434749384e-06	decreased	0.0	0.0	0.0	0.0	0.0	0.0
1771	F314C	-0.564140163136504	0.000742961739672246	decreased	0.0	0.0	0.0	0.0	0.0	0.0
1772	F314I	-0.0532069710242281	0.781201942020756	WT_like	0.0	0.0	0.0	0.0	0.0	0.0
1773	F314L	-0.19020973699837398	0.0129475939989375	decreased	0.0	0.0	0.0	0.0	0.0	0.0
1774	F314S	-0.481885539749233	0.00037927618191151	decreased	0.0	0.0	0.0	0.0	0.0	0.0
1775	F314V	-0.0104909940199658	0.9395870072367671	WT_like	0.0	0.0	0.0	0.0	0.0	0.0
1776	F314Y	-0.7593394599393051	1.94951268346857e-05	decreased	0.0	0.0	0.0	0.0	0.0	0.0
1777	F315C	0.44236561063767404	0.00133169829540679	increased	0.0	0.0	0.0	0.0	0.0	0.0
1778	F315I	-0.7103876837601111	9.9430605665867e-09	decreased	0.0	0.0	0.0	0.0	0.0	0.0
1779	F315L	-0.151235636510663	0.0344852914917159	decreased	0.0	0.0	0.0	0.0	0.0	0.0
1780	F315S	-0.321540506763742	0.0017748567540986399	decreased	0.0	0.0	0.0	0.0	0.0	0.0
1781	F315V	-0.168300976320487	0.135541064539444	WT_like	0.0	0.0	0.0	0.0	0.0	0.0
1782	F315Y	-0.316811528782033	0.000813516083986601	decreased	0.0	0.0	0.0	0.0	0.0	0.0
1783	V316A	0.0388940483564107	0.713971652432502	WT_like	0.0	0.0	0.0	0.0	0.0	0.0
1784	V316E	-0.9288960053010179	1.03440381047704e-10	decreased	0.0	0.0	0.0	0.0	0.0	0.0
1785	V316G	-0.010474567214803002	0.9618705371102241	WT_like	0.0	0.0	0.0	0.0	0.0	0.0
1786	V316I	-0.46707397475511997	3.17327417311346e-09	decreased	0.0	0.0	0.0	0.0	0.0	0.0
1787	V316L	-0.0543745745315488	0.651512583533512	WT_like	0.0	0.0	0.0	0.0	0.0	0.0
1788	S317A	-0.20449891958247401	0.205120946474475	WT_like	0.0	0.0	0.0	0.0	0.0	0.0
1789	S317L	-0.769903768636083	3.0758543223504e-12	decreased	0.0	0.0	0.0	0.0	0.0	0.0
1790	S317P	-0.162633724959279	0.14867876995102697	WT_like	0.0	0.0	0.0	0.0	0.0	0.0
1791	S317T	-0.294264071497581	0.0010854959658514	decreased	0.0	0.0	0.0	0.0	0.0	0.0
1792	S317*	-1.6590574067335	2.03744627370388e-21	decreased	0.0	0.0	0.0	0.0	0.0	0.0
1793	V318A	-0.17304082158059803	0.10163365600473401	WT_like	0.0	0.0	0.0	0.0	0.0	0.0
1794	V318E	0.0175811016710914	0.8766870959068349	WT_like	0.0	0.0	0.0	0.0	0.0	0.0
1795	V318G	0.0652225797354251	0.706881416130835	WT_like	0.0	0.0	0.0	0.0	0.0	0.0
1796	V318L	0.10978426363471601	0.23275480104908702	WT_like	0.0	0.0	0.0	0.0	0.0	0.0
1797	V318M	-0.267272890325821	0.00035916411274089597	decreased	0.0	0.0	0.0	0.0	0.0	0.0
1798	G319A	-0.892676377548426	8.26377131208472e-05	decreased	0.0	0.0	0.0	0.0	0.0	0.0
1799	G319C	-0.13686592403081	0.24880080666350196	WT_like	0.0	0.0	0.0	0.0	0.0	0.0
1800	G319D	0.13589198601155303	0.0373379383181312	increased	0.0	0.0	0.0	0.0	0.0	0.0
1801	G319R	-0.890058124352625	0.0126639276463627	decreased	0.0	0.0	0.0	0.0	0.0	0.0
1802	G319S	-0.551476803208954	4.6047285444632995e-07	decreased	0.0	0.0	0.0	0.0	0.0	0.0
1803	G319V	-0.235852053259787	0.13777306504286402	WT_like	0.0	0.0	0.0	0.0	0.0	0.0
1804	L320F	0.0824564819839461	0.49845786460588204	WT_like	0.0	0.0	0.0	0.0	0.0	0.0
1805	L320H	0.275465869645117	0.010249669630131	increased	0.0	0.0	0.0	0.0	0.0	0.0
1806	L320I	-0.32414925447054604	0.00143619349790804	decreased	0.0	0.0	0.0	0.0	0.0	0.0
1807	L320P	-0.6098531608882409	0.000402485445985156	decreased	0.0	0.0	0.0	0.0	0.0	0.0
1808	L320R	-0.243895839352553	0.125773581870295	WT_like	0.0	0.0	0.0	0.0	0.0	0.0
1809	L320V	0.192431038574083	0.5884049710509119	WT_like	0.0	0.0	0.0	0.0	0.0	0.0
1810	P321L	-0.619461214483818	1.99421116901924e-10	decreased	0.0	0.0	0.0	0.0	0.0	0.0
1811	P321Q	0.22389432033946202	0.0105305232940577	increased	0.0	0.0	0.0	0.0	0.0	0.0
1812	P321S	-0.9350456439697671	4.4390433032676205e-11	decreased	0.0	0.0	0.0	0.0	0.0	0.0
1813	P321T	-0.390360435592378	0.00328831160208231	decreased	0.0	0.0	0.0	0.0	0.0	0.0
1814	N322D	-0.7251734131824391	5.08345413927868e-09	decreased	0.0	0.0	0.0	0.0	0.0	0.0
1815	N322H	-0.8064417584614741	0.0006649236907602831	decreased	0.0	0.0	0.0	0.0	0.0	0.0
1816	N322I	-0.108108045076987	0.29176890934891103	WT_like	0.0	0.0	0.0	0.0	0.0	0.0
1817	N322K	-0.8662479624847679	1.67112467576783e-10	decreased	0.0	0.0	0.0	0.0	0.0	0.0
1818	N322S	-0.144489968356496	0.16562333848802	WT_like	0.0	0.0	0.0	0.0	0.0	0.0
1819	N322T	-0.8186165375197192	3.0777666900158896e-05	decreased	0.0	0.0	0.0	0.0	0.0	0.0
1820	N322Y	0.41065719973337395	1.3311075432430801e-05	increased	0.0	0.0	0.0	0.0	0.0	0.0
1821	M323I	-0.729994965190918	1.67699734826564e-17	decreased	0.0	0.0	0.0	0.0	0.0	0.0
1822	M323K	-1.00481576733247	2.5687622017847e-08	decreased	0.0	0.0	0.0	0.0	0.0	0.0
1823	M323L	-0.674440130268255	1.21428609066665e-06	decreased	0.0	0.0	0.0	0.0	0.0	0.0
1824	M323R	-0.57183760675258	0.0263682864252792	decreased	0.0	0.0	0.0	0.0	0.0	0.0
1825	M323T	-0.259152423080851	0.0133480044235322	decreased	0.0	0.0	0.0	0.0	0.0	0.0
1826	M323V	-0.759045206004908	1.55194332441059e-10	decreased	0.0	0.0	0.0	0.0	0.0	0.0
1827	T324A	-0.0203224683933063	0.8600426568584121	WT_like	0.0	0.0	0.0	0.0	0.0	0.0
1828	T324I	-0.9484920158805721	2.3432445844699102e-19	decreased	0.0	0.0	0.0	0.0	0.0	0.0
1829	T324N	-2.23065123525932	5.465908103525039e-13	decreased	0.0	0.0	0.0	0.0	0.0	0.0
1830	T324P	0.62378365767853	0.0015680906053746801	increased	0.0	0.0	0.0	0.0	0.0	0.0
1831	T324S	-0.10168721091608601	0.223727022636713	WT_like	0.0	0.0	0.0	0.0	0.0	0.0
1832	Q325E	-0.761150797264228	0.0163122431619596	decreased	0.0	0.0	0.0	0.0	0.0	0.0
1833	Q325H	-0.575023928316843	1.2930900463771602e-07	decreased	0.0	0.0	0.0	0.0	0.0	0.0
1834	Q325K	-0.331367493189605	0.0384408798919701	decreased	0.0	0.0	0.0	0.0	0.0	0.0
1835	Q325L	-1.04581640621042	1.56465008426643e-12	decreased	0.0	0.0	0.0	0.0	0.0	0.0
1836	Q325P	0.32947562469526	0.101353572697279	WT_like	0.0	0.0	0.0	0.0	0.0	0.0
1837	Q325R	0.177449431755613	0.289676212631037	WT_like	0.0	0.0	0.0	0.0	0.0	0.0
1838	Q325*	-1.7389245518863201	4.9182432305220796e-18	decreased	0.0	0.0	0.0	0.0	0.0	0.0
1839	G326E	-1.6785095122305602	4.224403166841211e-15	decreased	1.7437947065367887e-05	0.0	0.00011291779584462511	0.0	0.0	0.0
1840	G326R	-1.0461004344299	1.61385426218913e-11	decreased	0.0	0.0	0.0	0.0	0.0	0.0
1841	G326V	-0.695025915551984	0.000141774371345708	decreased	0.0	0.0	0.0	0.0	0.0	0.0
1842	G326*	-1.2474994567020101	4.0360414793744104e-17	decreased	0.0	0.0	0.0	0.0	0.0	0.0
1843	F327C	-0.7265305104369649	1.60397911646797e-05	decreased	0.0	0.0	0.0	0.0	0.0	0.0
1844	F327I	-0.6981661142063111	1.1678379267307e-06	decreased	0.0	0.0	0.0	0.0	0.0	0.0
1845	F327L	-0.0680491610013065	0.35712690556896903	WT_like	0.0	0.0	0.0	0.0	0.0	0.0
1846	F327S	-0.901885279848043	5.10379375783629e-07	decreased	0.0	0.0	0.0	0.0	0.0	0.0
1847	F327V	-0.39279099607787793	0.035235233326093	decreased	0.0	0.0	0.0	0.0	0.0	0.0
1848	F327Y	-0.0762823244864488	0.6132043642715961	WT_like	0.0	0.0	0.0	0.0	0.0	0.0
1849	W328C	-0.683752416227272	2.30868946443729e-09	decreased	0.0	0.0	0.0	0.0	0.0	0.0
1850	W328G	-0.31372923171935496	3.1291302979455295e-05	decreased	0.0	0.0	0.0	0.0	0.0	0.0
1851	W328L	-0.11496156031380801	0.39148465314279707	WT_like	0.0	0.0	0.0	0.0	0.0	0.0
1852	W328R	-0.398231498537965	4.4833731120322506e-07	decreased	0.0	0.0	0.0	0.0	0.0	0.0
1853	W328S	0.21024374480752397	0.25875387219114604	WT_like	0.0	0.0	0.0	0.0	0.0	0.0
1854	W328*	-1.5813437449885601	1.0966305705873699e-41	decreased	0.0	0.0	0.0	0.0	0.0	0.0
1855	E329A	-0.7177231166591691	0.0121863628853768	decreased	0.0	0.0	0.0	0.0	0.0	0.0
1856	E329D	-0.890426980544376	1.8569314167482999e-13	decreased	0.0	0.0	0.0	0.0	0.0	0.0
1857	E329G	-0.337562055169378	0.000515943675416915	decreased	4.533443863012279e-05	0.0	0.0	7.32852657154615e-05	0.0	0.0
1858	E329K	-0.943037444330598	6.2495239911222206e-09	decreased	0.0	0.0	0.0	0.0	0.0	0.0
1859	E329Q	-0.801046121420265	0.0047897623797941895	decreased	0.0	0.0	0.0	0.0	0.0	0.0
1860	E329V	-0.411336626007106	0.00110532985792582	decreased	0.0	0.0	0.0	0.0	0.0	0.0
1861	E329*	-1.2135869733100602	1.61819639368179e-08	decreased	0.0	0.0	0.0	0.0	0.0	0.0
1862	N330D	-1.31872024055904	3.7010672179768e-12	decreased	0.0	0.0	0.0	0.0	0.0	0.0
1863	N330H	0.39726727955825103	0.12028616986531099	WT_like	0.0	0.0	0.0	0.0	0.0	0.0
1864	N330I	-0.6222884074381291	6.507805181563031e-08	decreased	0.0	0.0	0.0	0.0	0.0	0.0
1865	N330K	-1.11034926633494	1.1245538006043401e-13	decreased	0.0	0.0	0.0	0.0	0.0	0.0
1866	N330S	0.133874360256152	0.29713972553567497	WT_like	0.0	0.0	0.0	0.0	0.0	0.0
1867	N330T	-0.138176290064113	0.5481242850277911	WT_like	0.0	0.0	0.0	0.0	0.0	0.0
1868	N330Y	0.277311554125178	0.0568412744992652	WT_like	0.0	0.0	0.0	0.0	0.0	0.0
1869	S331A	-0.147940436126367	0.47445244453136104	WT_like	0.0	0.0	0.0	0.0	0.0	0.0
1870	S331C	-1.91079783013223	1.1633563467348e-08	decreased	0.0	0.0	0.0	0.0	0.0	0.0
1871	S331F	-1.0891202579894699	6.19513638640135e-17	decreased	0.0	0.0	0.0	0.0	0.0	0.0
1872	S331P	-1.5344495110634802	2.64829468675124e-18	decreased	0.0	0.0	0.0	0.0	0.0	0.0
1873	S331T	-0.08957179535356699	0.516968758396075	WT_like	0.0	0.0	0.0	0.0	0.0	0.0
1874	S331Y	-1.65942456823264	3.8487541589358394e-29	decreased	0.0	0.0	0.0	0.0	0.0	0.0
1875	M332I	-0.5274907089358171	5.7049234720432e-15	decreased	0.0	0.0	0.0	0.0	0.0	0.0
1876	M332K	-0.9926711656096859	4.55987878576017e-22	decreased	0.0	0.0	0.0	0.0	0.0	0.0
1877	M332L	-0.474813450313245	2.9207092862012798e-05	decreased	3.488355868112241e-05	0.0	0.00022593764121102577	0.0	0.0	0.0
1878	M332R	-0.50230003183975	0.0391635854313623	decreased	0.0	0.0	0.0	0.0	0.0	0.0
1879	M332T	-1.63298269953156	8.10836487298213e-26	decreased	0.0	0.0	0.0	0.0	0.0	0.0
1880	M332V	-0.786098567703705	6.30927401428381e-11	decreased	0.0	0.0	0.0	0.0	0.0	0.0
1881	L333I	-0.867553547550707	8.3577396805223e-09	decreased	0.0	0.0	0.0	0.0	0.0	0.0
1882	L333P	-0.36448277923966793	0.00112762673574494	decreased	0.0	0.0	0.0	0.0	0.0	0.0
1883	L333Q	-0.486855331294806	8.034167754646229e-05	decreased	0.0	0.0	0.0	0.0	0.0	0.0
1884	L333R	-0.0986465279709556	0.586361072373089	WT_like	0.0	0.0	0.0	0.0	0.0	0.0
1885	L333V	-0.43371422265014903	0.0108428667613008	decreased	0.0	0.0	0.0	0.0	0.0	0.0
1886	T334A	-0.533186300345228	0.0126771049286969	decreased	0.0	0.0	0.0	0.0	0.0	0.0
1887	T334I	-0.494129435925844	4.95167325620396e-08	decreased	0.0	0.0	0.0	0.0	0.0	0.0
1888	T334N	-0.907302373562506	2.00206267092642e-05	decreased	0.0	0.0	0.0	0.0	0.0	0.0
1889	T334P	0.311702428369182	0.253406872373867	WT_like	0.0	0.0	0.0	0.0	0.0	0.0
1890	T334S	-0.0362552608437754	0.6749885257885521	WT_like	0.0	0.0	0.0	0.0	0.0	0.0
1891	D335A	-0.6762113283358661	0.0043942479559579296	decreased	0.0	0.0	0.0	0.0	0.0	0.0
1892	D335E	0.0981114495380159	0.40213970010687	WT_like	0.0	0.0	0.0	0.0	0.0	0.0
1893	D335G	-0.517185916747595	0.000352663794592875	decreased	0.0	0.0	0.0	0.0	0.0	0.0
1894	D335H	0.406523614405205	0.0269352810362542	increased	0.0	0.0	0.0	0.0	0.0	0.0
1895	D335N	0.0156588780127833	0.8612400526180022	WT_like	0.0	0.0	0.0	0.0	0.0	0.0
1896	D335V	-0.106705029965542	0.48622308060925395	WT_like	0.0	0.0	0.0	0.0	0.0	0.0
1897	D335Y	-0.693242403416595	4.50787786972494e-06	decreased	0.0	0.0	0.0	0.0	0.0	0.0
1898	P336A	-1.07012364403771	1.21609498482632e-05	decreased	0.0	0.0	0.0	0.0	0.0	0.0
1899	P336L	-0.54777986298257	6.58076993227587e-06	decreased	0.0	0.0	0.0	0.0	0.0	0.0
1900	P336Q	0.492353622620014	0.000562721746636691	increased	0.0	0.0	0.0	0.0	0.0	0.0
1901	P336R	-0.10910187600309501	0.7417747649630071	WT_like	0.0	0.0	0.0	0.0	0.0	0.0
1902	P336S	-0.46642759268006706	4.85204181779786e-07	decreased	0.0	0.0	0.0	0.0	0.0	0.0
1903	P336T	-0.125331044227755	0.18223475057865102	WT_like	0.0	0.0	0.0	0.0	0.0	0.0
1904	G337A	-1.52342890987991	3.4158395071875897e-07	decreased	0.0	0.0	0.0	0.0	0.0	0.0
1905	G337C	-1.01053914221772	5.684706122399229e-18	decreased	0.0	0.0	0.0	0.0	0.0	0.0
1906	G337D	-0.194288204911864	0.0033589319146442	decreased	0.0	0.0	0.0	0.0	0.0	0.0
1907	G337R	-0.834337262782982	0.000410278667213145	decreased	5.531677149194864e-06	0.0	0.0	9.563063623062285e-06	0.0	0.0
1908	G337S	0.0656320264426206	0.43595330137185206	WT_like	0.0	0.0	0.0	0.0	0.0	0.0
1909	G337V	-0.0105431280041635	0.945953038461792	WT_like	0.0	0.0	0.0	0.0	0.0	0.0
1910	N338D	-0.513549587634523	9.88452806814345e-06	decreased	0.0	0.0	0.0	0.0	0.0	0.0
1911	N338H	-0.126075436702856	0.656635303727695	WT_like	0.0	0.0	0.0	0.0	0.0	0.0
1912	N338I	-0.7923401990993171	8.69108378319958e-09	decreased	0.0	0.0	0.0	0.0	0.0	0.0
1913	N338K	-0.15130595443001	0.145045642424522	WT_like	0.0	0.0	0.0	0.0	0.0	0.0
1914	N338S	-0.0794472655459415	0.44883632054069705	WT_like	1.747536846814415e-05	0.00011112963271656387	0.0	6.1190897242126264e-06	0.0	0.0
1915	N338T	0.316883200421912	0.115582223192555	WT_like	0.0	0.0	0.0	0.0	0.0	0.0
1916	N338Y	-0.28505866967485805	0.0392881703804628	decreased	0.0	0.0	0.0	0.0	0.0	0.0
1917	V339A	-0.557451209726875	4.5216046257483205e-12	decreased	0.0	0.0	0.0	0.0	0.0	0.0
1918	V339E	0.4171418363264221	2.8512178441514e-05	increased	0.0	0.0	0.0	0.0	0.0	0.0
1919	V339G	0.456736691015807	0.00932891024061237	increased	5.536608052442751e-06	0.0	0.0	0.0	0.0	5.433601391001956e-05
1920	V339L	0.21745024197729002	0.0208339209808941	increased	0.0	0.0	0.0	0.0	0.0	0.0
1921	V339M	-0.0798748731349581	0.170548491243934	WT_like	0.0	0.0	0.0	0.0	0.0	0.0
1922	Q340E	-0.39182968262384793	0.030666754535907	decreased	0.0	0.0	0.0	0.0	0.0	0.0
1923	Q340H	-0.0614138177377991	0.555895539945684	WT_like	0.0	0.0	0.0	0.0	0.0	0.0
1924	Q340K	-0.723604124167705	9.795015912937331e-06	decreased	0.0	0.0	0.0	0.0	0.0	0.0
1925	Q340L	-0.9047332107596159	7.06355782641927e-08	decreased	0.0	0.0	0.0	0.0	0.0	0.0
1926	Q340P	-0.5842459794656341	0.0186814983646966	decreased	0.0	0.0	0.0	0.0	0.0	0.0
1927	Q340R	-0.8019697893907021	4.77325317576419e-11	decreased	0.0	0.0	0.0	0.0	0.0	0.0
1928	Q340*	-1.05841059874971	5.742417416359919e-30	decreased	0.0	0.0	0.0	0.0	0.0	0.0
1929	K341E	-0.254738383838139	0.0644062103929668	WT_like	0.0	0.0	0.0	0.0	0.0	0.0
1930	K341I	-1.91713030187665	4.28522678923252e-38	decreased	0.0	0.0	0.0	0.0	0.0	0.0
1931	K341N	0.14725950606848498	0.0881033010227074	WT_like	0.0	0.0	0.0	0.0	0.0	0.0
1932	K341Q	-0.422115251572605	0.00447290861994132	decreased	0.0	0.0	0.0	0.0	0.0	0.0
1933	K341R	-0.566098120698714	9.4816935848625e-07	decreased	0.0006400051980117605	0.00021868678585096495	0.0036526217041576016	0.0	0.0	0.0
1934	K341T	-0.39102197788692	0.001990485762309	decreased	0.0	0.0	0.0	0.0	0.0	0.0
1935	K341*	-2.86713172138798	9.821749171601049e-26	decreased	0.0	0.0	0.0	0.0	0.0	0.0
1936	A342E	-0.633096909520135	0.0233498166840132	decreased	0.0	0.0	0.0	0.0	0.0	0.0
1937	A342G	-1.2046459220448402	2.66645558856044e-07	decreased	0.0	0.0	0.0	0.0	0.0	0.0
1938	A342P	-0.804297704974568	0.0131136254165112	decreased	0.0	0.0	0.0	0.0	0.0	0.0
1939	A342S	-0.0889106645838542	0.4331615279148339	WT_like	0.0	0.0	0.0	0.0	0.0	0.0
1940	A342T	-0.334911300161932	1.1355241120511102e-06	decreased	0.0	0.0	0.0	0.0	0.0	0.0
1941	A342V	-0.330654961503974	1.37725503028144e-07	decreased	0.0	0.0	0.0	0.0	0.0	0.0
1942	V343A	-0.276026053552405	0.0235577278203187	decreased	0.0	0.0	0.0	0.0	0.0	0.0
1943	V343D	-0.122927733536423	0.30469854259076395	WT_like	0.0	0.0	0.0	0.0	0.0	0.0
1944	V343F	-0.34569190978884007	0.0162872468877546	decreased	0.0	0.0	0.0	0.0	0.0	0.0
1945	V343G	-0.320597994643191	0.0710050223596088	WT_like	0.0	0.0	0.0	0.0	0.0	0.0
1946	V343I	0.0273654546850082	0.7509155664378541	WT_like	0.0	0.0	0.0	0.0	0.0	0.0
1947	V343L	-0.890763022452545	2.0303427376943e-06	decreased	0.0	0.0	0.0	0.0	0.0	0.0
1948	C344F	-0.414625125247912	0.0564636609640547	WT_like	0.0	0.0	0.0	0.0	0.0	0.0
1949	C344G	-0.39447425157152705	0.0513984492692615	WT_like	0.0	0.0	0.0	0.0	0.0	0.0
1950	C344R	-0.7516542936112429	9.232970463776801e-14	decreased	0.0	0.0	0.0	0.0	0.0	0.0
1951	C344S	-1.4003366513181899	1.702020636966e-26	decreased	0.0	0.0	0.0	0.0	0.0	0.0
1952	C344W	-0.710430339691804	3.0256342176526e-06	decreased	0.0	0.0	0.0	0.0	0.0	0.0
1953	C344Y	-0.5015890985968771	1.5690492028623602e-12	decreased	0.0	0.0	0.0	0.0	0.0	0.0
1954	C344*	-0.8284770508948271	7.47944436122823e-08	decreased	0.0	0.0	0.0	0.0	0.0	0.0
1955	H345D	-0.31946087841444104	0.128673229789839	WT_like	0.0	0.0	0.0	0.0	0.0	0.0
1956	H345L	-0.9603350818571609	5.690050494040571e-10	decreased	0.0	0.0	0.0	0.0	0.0	0.0
1957	H345N	-0.154775432442461	0.193359211695317	WT_like	0.0	0.0	0.0	0.0	0.0	0.0
1958	H345P	-0.19464175336891	0.300857883410511	WT_like	0.0	0.0	0.0	0.0	0.0	0.0
1959	H345Q	-0.18197799542846602	0.0989821163787118	WT_like	0.0	0.0	0.0	0.0	0.0	0.0
1960	H345R	-0.47668856917603997	1.51253914848145e-05	decreased	0.0	0.0	0.0	0.0	0.0	0.0
1961	H345Y	-0.7382480311604629	9.24248419630953e-13	decreased	0.0	0.0	0.0	0.0	0.0	0.0
1962	P346A	-0.28589466577397904	0.10864628636301299	WT_like	0.0	0.0	0.0	0.0	0.0	0.0
1963	P346H	-0.545408486511475	9.386542526989071e-07	decreased	0.0	0.0	0.0	0.0	0.0	0.0
1964	P346L	-1.6498210088043999	5.36344452099435e-31	decreased	0.0	0.0	0.0	0.0	0.0	0.0
1965	P346R	-0.746965981493477	0.0274472977974608	decreased	0.0	0.0	0.0	0.0	0.0	0.0
1966	P346S	-0.47727337460938496	1.1951119317445699e-05	decreased	5.599449014217001e-06	0.0	0.0	9.65362783333977e-06	0.0	0.0
1967	P346T	-0.40313533798611106	6.38547396006791e-05	decreased	0.0	0.0	0.0	0.0	0.0	0.0
1968	T347A	-0.0249480945853329	0.831294417584876	WT_like	0.0	0.0	0.0	0.0	0.0	0.0
1969	T347I	-0.701404910386156	2.68064890498836e-14	decreased	0.0	0.0	0.0	0.0	0.0	0.0
1970	T347N	0.38341490179005494	0.017668122089399	increased	0.0	0.0	0.0	0.0	0.0	0.0
1971	T347P	-0.45114980216271994	0.007521094795501359	decreased	0.0	0.0	0.0	0.0	0.0	0.0
1972	T347S	-0.0577853993703482	0.594863057499976	WT_like	0.0	0.0	0.0	0.0	0.0	0.0
1973	A348E	-0.127351399362874	0.449895013781867	WT_like	0.0	0.0	0.0	0.0	0.0	0.0
1974	A348G	-0.418412006791339	0.225912586241992	WT_like	0.0	0.0	0.0	0.0	0.0	0.0
1975	A348P	-0.427006528568217	0.0037834085688976103	decreased	0.0	0.0	0.0	0.0	0.0	0.0
1976	A348S	0.19100553165829998	0.0830226205378966	WT_like	0.0	0.0	0.0	0.0	0.0	0.0
1977	A348T	-0.23341598364193	1.70496922287898e-06	decreased	0.0	0.0	0.0	0.0	0.0	0.0
1978	A348V	-0.666729274459397	2.12268079476997e-09	decreased	0.0	0.0	0.0	0.0	0.0	0.0
1979	W349C	-0.9817492852029359	1.50059384332196e-15	decreased	0.0	0.0	0.0	0.0	0.0	0.0
1980	W349G	-0.6022362250414449	0.000340124444625705	decreased	0.0	0.0	0.0	0.0	0.0	0.0
1981	W349L	-0.704817639413506	0.00189136525019315	decreased	0.0	0.0	0.0	0.0	0.0	0.0
1982	W349R	-0.584513210748386	1.37809985346041e-11	decreased	0.0	0.0	0.0	0.0	0.0	0.0
1983	W349S	-0.730063608971875	0.0666338089269841	WT_like	0.0	0.0	0.0	0.0	0.0	0.0
1984	W349*	-0.883583029030347	2.25757274787296e-24	decreased	0.0	0.0	0.0	0.0	0.0	0.0
1985	D350A	-0.0885354438010313	0.60747533074883	WT_like	0.0	0.0	0.0	0.0	0.0	0.0
1986	D350E	-0.40911906979965595	0.000166162133699536	decreased	0.0	0.0	0.0	0.0	0.0	0.0
1987	D350G	-0.39946759988135294	0.00166882523499803	decreased	0.0	0.0	0.0	0.0	0.0	0.0
1988	D350N	-0.34259266122226795	0.0029383957125816602	decreased	0.0	0.0	0.0	0.0	0.0	0.0
1989	D350V	-1.45402525772493	2.96111799358149e-23	decreased	0.0	0.0	0.0	0.0	0.0	0.0
1990	D350Y	-0.594685328291922	0.0012492390597640599	decreased	0.0	0.0	0.0	0.0	0.0	0.0
1991	L351M	0.11279947619431699	0.251121138657445	WT_like	0.0	0.0	0.0	0.0	0.0	0.0
1992	L351P	0.081062835368455	0.38058737395874104	WT_like	0.0	0.0	0.0	0.0	0.0	0.0
1993	L351Q	-0.6467498406247719	2.7330661856849695e-09	decreased	0.0	0.0	0.0	0.0	0.0	0.0
1994	L351R	-0.865223932699033	4.00848793927017e-06	decreased	0.0	0.0	0.0	0.0	0.0	0.0
1995	L351V	-0.7318016033852242	0.025278892282862998	decreased	0.0	0.0	0.0	0.0	0.0	0.0
1996	G352A	0.49237615007893304	0.150557269279498	WT_like	0.0	0.0	0.0	0.0	0.0	0.0
1997	G352E	-0.42134731056725205	0.00437251544779853	decreased	0.0	0.0	0.0	0.0	0.0	0.0
1998	G352R	0.023369529610733995	0.8304479275178801	WT_like	0.0	0.0	0.0	0.0	0.0	0.0
[truncated: 1,572 more rows]
